# Supplementary material for: Uncovering the pathways underlying whole body regeneration in a chordate model, Botrylloides leachi using de novo transcriptome analysis
Source: BMC Genomics. 2016 Feb 16;17:114. doi: 10.1186/s12864-016-2435-6 (PMC4755014; doi:10.1186/s12864-016-2435-6)
Supplement: Additional file 3: — De novo assembled B. leachi transcripts with significant match to the C. intestinalis protein database (E-value cut off at < 1e-10). (XLSX 1950 kb) [file 12864_2016_2435_MOESM3_ESM.xlsx]

## Sheet: Ensembl V81Ciona 1e-10
query id	subject id	% identity	alignment length	mismatches	gap opens	q. start	q. end	s. start	s. end	evalue	bit score
comp25_c0_seq1	ENSCINP00000011393	75.97	129	31	0	3	389	1797	1925	7e-51	175
comp25_c0_seq2	ENSCINP00000002304	81.25	96	18	0	1	288	18	113	4e-33	122
comp26_c0_seq1	ENSCINP00000019069	50.88	171	81	3	532	23	421	589	2e-41	146
comp34_c0_seq1	ENSCINP00000035192	55.71	70	31	0	136	345	18	87	1e-20	85.9
comp34_c1_seq1	ENSCINP00000035192	69.47	131	40	0	446	54	94	224	1e-59	192
comp41_c0_seq1	ENSCINP00000003109	52.22	90	43	0	272	3	1	90	3e-25	98.2
comp42_c0_seq1	ENSCINP00000031355	42.86	98	56	0	396	103	48	145	1e-21	91.3
comp43_c0_seq1	ENSCINP00000004858	66.67	39	13	0	285	169	272	310	5e-11	57
comp46_c0_seq1	ENSCINP00000032448	76.47	34	8	0	116	217	5	38	8e-14	63.5
comp55_c0_seq1	ENSCINP00000034754	49.47	283	120	6	38	817	5	287	7e-86	261
comp77_c0_seq1	ENSCINP00000007688	66.67	96	32	0	1	288	271	366	1e-41	145
comp77_c0_seq2	ENSCINP00000007688	64.76	105	37	0	1	315	262	366	3e-45	155
comp78_c0_seq1	ENSCINP00000036530	41	100	49	3	2	286	1	95	4e-14	68.2
comp86_c0_seq1	ENSCINP00000006342	58.14	43	17	1	25	153	388	429	5e-12	60.5
comp87_c0_seq1	ENSCINP00000026785	66.89	148	48	1	34	477	1	147	5e-70	212
comp95_c0_seq1	ENSCINP00000034823	45.59	204	78	5	2	592	115	292	1e-48	162
comp102_c0_seq1	ENSCINP00000008862	71.08	83	24	0	1	249	202	284	3e-34	120
comp102_c1_seq1	ENSCINP00000008862	69.63	191	58	0	583	11	7	197	6e-86	258
comp106_c1_seq1	ENSCINP00000006080	46.38	69	36	1	228	25	225	293	3e-16	70.9
comp111_c0_seq1	ENSCINP00000010050	36.88	160	101	0	4	483	77	236	3e-38	134
comp116_c0_seq1	ENSCINP00000015868	65.88	85	29	0	276	22	366	450	1e-34	123
comp119_c0_seq1	ENSCINP00000005098	36.7	109	61	3	56	358	1663	1771	1e-17	79.3
comp119_c0_seq2	ENSCINP00000025031	35.34	116	66	2	24	344	28	143	2e-18	81.6
comp125_c0_seq1	ENSCINP00000036485	36.84	133	75	3	6	389	118	246	4e-15	69.3
comp127_c0_seq1	ENSCINP00000016476	45.45	121	63	1	4	357	58	178	2e-37	127
comp132_c0_seq1	ENSCINP00000010385	35.76	151	81	6	472	918	125	261	1e-15	77.4
comp140_c0_seq1	ENSCINP00000032601	52.34	107	50	1	381	64	192	298	1e-35	131
comp142_c0_seq1	ENSCINP00000003367	30.71	140	95	2	65	481	2755	2893	2e-12	64.7
comp145_c0_seq1	ENSCINP00000013413	60.33	121	48	0	2	364	149	269	5e-40	143
comp148_c0_seq1	ENSCINP00000033900	70.59	119	31	2	73	417	37	155	7e-59	182
comp148_c0_seq2	ENSCINP00000007038	70.19	161	46	2	3	482	171	330	5e-74	237
comp149_c0_seq1	ENSCINP00000026785	62.38	101	37	1	390	88	48	147	2e-42	139
comp163_c0_seq1	ENSCINP00000023023	45.57	237	128	1	2	712	384	619	2e-67	222
comp166_c0_seq1	ENSCINP00000031921	57.14	77	33	0	27	257	113	189	7e-28	102
comp168_c0_seq1	ENSCINP00000015731	36.73	98	56	3	1	288	156	249	2e-11	58.2
comp168_c0_seq2	ENSCINP00000003040	55.17	87	38	1	79	336	141	227	2e-24	95.1
comp173_c0_seq1	ENSCINP00000035154	43.62	149	81	2	463	26	468	616	1e-31	120
comp180_c0_seq1	ENSCINP00000034393	46.23	106	57	0	344	27	62	167	9e-26	100
comp189_c0_seq1	ENSCINP00000036514	35.71	112	72	0	356	21	238	349	7e-18	78.6
comp204_c0_seq1	ENSCINP00000024752	32.12	137	90	2	409	2	146	280	8e-15	70.9
comp210_c0_seq1	ENSCINP00000015971	44.59	74	35	1	249	46	296	369	7e-13	62.4
comp212_c0_seq1	ENSCINP00000008442	53.62	207	93	2	7	627	225	428	6e-68	223
comp214_c0_seq1	ENSCINP00000014285	58.23	158	65	1	8	478	714	871	1e-57	194
comp215_c0_seq1	ENSCINP00000035073	30.61	98	67	1	162	452	57	154	7e-12	59.7
comp228_c0_seq1	ENSCINP00000035158	31.45	124	74	1	123	461	216	339	4e-13	66.2
comp233_c0_seq1	ENSCINP00000030167	93.18	88	6	0	369	632	1	88	1e-57	186
comp235_c0_seq1	ENSCINP00000033018	54.69	64	29	0	122	313	29	92	2e-15	72
comp239_c0_seq1	ENSCINP00000014322	36.15	130	79	1	456	79	179	308	9e-21	87.8
comp245_c0_seq1	ENSCINP00000022880	58.93	56	23	0	180	13	144	199	8e-20	79.7
comp266_c0_seq1	ENSCINP00000013559	44.37	142	75	2	416	3	23	164	4e-38	135
comp275_c0_seq1	ENSCINP00000006993	32.16	199	134	1	594	1	310	508	2e-31	121
comp277_c0_seq1	ENSCINP00000027605	47.3	74	39	0	110	331	9	82	4e-20	83.6
comp278_c0_seq1	ENSCINP00000034892	68.86	167	52	0	1	501	1	167	1e-75	236
comp281_c0_seq1	ENSCINP00000028280	61.31	137	52	1	2	412	527	662	2e-39	141
comp312_c0_seq1	ENSCINP00000031157	36.92	130	72	5	401	33	665	791	1e-13	67.4
comp327_c0_seq1	ENSCINP00000031823	70.21	47	14	0	149	9	1	47	4e-17	70.9
comp328_c0_seq1	ENSCINP00000020089	26.73	202	119	7	81	644	14	200	7e-15	71.6
comp334_c0_seq1	ENSCINP00000017454	51.41	142	69	0	551	126	237	378	1e-52	174
comp338_c0_seq1	ENSCINP00000015768	40.91	198	108	5	97	678	1	193	2e-44	153
comp370_c0_seq1	ENSCINP00000025214	52.32	302	141	3	2	901	46	346	1e-106	335
comp384_c0_seq1	ENSCINP00000008222	71	269	77	1	3	809	1180	1447	7e-136	419
comp392_c0_seq1	ENSCINP00000026419	35.26	190	120	3	112	675	120	308	2e-31	119
comp402_c0_seq1	ENSCINP00000033626	39.33	150	91	0	150	599	267	416	1e-29	114
comp405_c0_seq1	ENSCINP00000003667	48.19	83	43	0	3	251	20	102	4e-26	99.8
comp415_c0_seq1	ENSCINP00000026757	51.92	156	68	3	52	501	93	247	1e-47	160
comp422_c0_seq1	ENSCINP00000013676	25.93	189	120	5	8	565	9602	9773	4e-12	64.3
comp425_c0_seq1	ENSCINP00000034084	59.38	160	63	2	837	358	192	349	7e-61	199
comp442_c0_seq1	ENSCINP00000032062	46.76	139	71	1	141	557	94	229	4e-36	129
comp442_c0_seq2	ENSCINP00000031263	50.56	89	43	1	69	332	79	167	7e-23	91.3
comp443_c0_seq1	ENSCINP00000024563	29.15	223	145	6	30	674	1042	1259	4e-21	92.4
comp449_c0_seq1	ENSCINP00000025337	33.73	166	102	3	17	493	238	402	5e-26	104
comp453_c0_seq1	ENSCINP00000036462	44.74	76	42	0	233	6	192	267	2e-21	85.9
comp458_c0_seq1	ENSCINP00000007695	60	125	49	1	3	377	461	584	2e-44	152
comp464_c0_seq1	ENSCINP00000011016	36.51	241	142	3	692	3	147	387	5e-50	174
comp465_c0_seq1	ENSCINP00000031549	40.28	72	43	0	28	243	863	934	5e-13	64.3
comp465_c0_seq2	ENSCINP00000015365	39.2	125	74	2	1	369	640	764	4e-23	95.1
comp484_c0_seq1	ENSCINP00000015473	45.45	110	60	0	336	7	119	228	4e-32	120
comp492_c0_seq1	ENSCINP00000035845	50	164	82	0	249	740	19	182	9e-58	188
comp508_c0_seq1	ENSCINP00000009223	43.28	67	36	2	198	1	98	163	9e-12	57.8
comp510_c0_seq1	ENSCINP00000015025	37.74	159	98	1	1	477	127	284	9e-29	110
comp515_c0_seq1	ENSCINP00000023213	92.11	38	3	0	220	107	70	107	2e-20	79.3
comp519_c0_seq1	ENSCINP00000021995	58.18	55	23	0	69	233	15	69	2e-17	71.6
comp522_c0_seq1	ENSCINP00000030711	36.84	76	45	1	311	93	3	78	2e-12	59.3
comp529_c0_seq1	ENSCINP00000036428	50.77	65	31	1	18	209	879	943	3e-19	81.6
comp542_c0_seq1	ENSCINP00000015003	28.18	220	142	4	35	685	193	399	4e-21	91.7
comp548_c0_seq1	ENSCINP00000015202	41.03	78	40	2	327	112	1	78	2e-12	60.5
comp550_c0_seq1	ENSCINP00000011393	82.19	247	43	1	740	3	1022	1268	1e-124	393
comp553_c0_seq1	ENSCINP00000010391	62.5	136	51	0	408	1	208	343	1e-61	202
comp564_c0_seq1	ENSCINP00000033961	45.71	105	57	0	322	8	43	147	2e-28	103
comp566_c0_seq1	ENSCINP00000009949	47.54	183	93	1	8	556	62	241	6e-53	174
comp574_c0_seq1	ENSCINP00000023812	53.4	103	48	0	6	314	1296	1398	2e-32	122
comp583_c0_seq1	ENSCINP00000011016	43.66	268	132	3	12	788	424	681	2e-64	216
comp598_c0_seq1	ENSCINP00000001538	87.37	95	12	0	3	287	218	312	2e-52	170
comp601_c0_seq1	ENSCINP00000036259	33.55	304	198	3	37	939	952	1254	6e-49	176
comp606_c0_seq1	ENSCINP00000010552	29.38	439	207	15	1	1035	230	659	5e-34	132
comp612_c0_seq1	ENSCINP00000025711	43.42	152	84	2	119	574	132	281	5e-44	127
comp635_c0_seq1	ENSCINP00000024440	30.16	126	77	4	931	572	292	412	1e-10	61.6
comp647_c0_seq1	ENSCINP00000033688	49.54	218	102	5	660	16	143	355	4e-65	207
comp658_c0_seq1	ENSCINP00000014333	93.57	140	9	0	420	1	20	159	5e-82	250
comp663_c0_seq1	ENSCINP00000025817	45.09	173	73	5	2	469	93	260	2e-38	137
comp667_c0_seq1	ENSCINP00000005489	70.44	159	38	4	3	455	182	339	4e-72	222
comp681_c0_seq1	ENSCINP00000036514	51.61	62	29	1	2	184	478	539	9e-13	62.8
comp704_c0_seq1	ENSCINP00000025646	53.33	75	35	0	237	13	40	114	4e-28	100
comp724_c0_seq1	ENSCINP00000001925	39.09	110	63	2	343	14	6	111	9e-24	93.2
comp732_c0_seq1	ENSCINP00000001908	67.27	110	31	1	373	44	69	173	5e-28	107
comp735_c0_seq1	ENSCINP00000005321	48.39	62	31	1	202	20	187	248	6e-14	66.6
comp736_c0_seq1	ENSCINP00000010391	65.29	121	41	1	109	471	278	397	6e-57	190
comp736_c0_seq2	ENSCINP00000010391	65	80	27	1	109	348	278	356	6e-35	127
comp740_c0_seq1	ENSCINP00000026838	34.78	69	41	1	219	13	12	76	4e-12	60.1
comp742_c0_seq1	ENSCINP00000034356	51.53	163	79	0	36	524	13	175	2e-52	169
comp744_c0_seq1	ENSCINP00000031511	36.61	112	70	1	13	348	3405	3515	3e-18	80.9
comp749_c0_seq1	ENSCINP00000036132	25	292	186	14	842	3	1294	1564	2e-13	69.3
comp750_c0_seq1	ENSCINP00000021873	32.38	210	106	6	616	80	103	307	2e-20	89.4
comp764_c0_seq1	ENSCINP00000034169	46.94	147	76	2	74	514	83	227	1e-41	147
comp772_c0_seq1	ENSCINP00000021726	33.16	190	118	5	558	7	45	231	1e-31	116
comp777_c0_seq1	ENSCINP00000020138	43.96	91	51	0	18	290	90	180	2e-22	90.9
comp792_c0_seq1	ENSCINP00000003367	59.71	139	56	0	417	1	2356	2494	2e-47	166
comp794_c0_seq1	ENSCINP00000005006	22.58	217	162	4	649	8	121	334	9e-12	62.8
comp797_c0_seq1	ENSCINP00000003800	58.33	108	44	1	2	322	484	591	6e-36	130
comp805_c0_seq1	ENSCINP00000035836	39.6	101	58	1	304	2	1	98	5e-16	69.7
comp816_c0_seq1	ENSCINP00000008091	48.18	137	70	1	3	410	164	300	2e-38	138
comp821_c0_seq1	ENSCINP00000011691	46.03	126	59	3	545	916	24	142	5e-29	115
comp824_c0_seq1	ENSCINP00000010572	66.3	92	31	0	372	97	1098	1189	6e-40	143
comp824_c0_seq2	ENSCINP00000010578	69.05	84	26	0	324	73	1163	1246	6e-38	137
comp836_c0_seq1	ENSCINP00000010852	39.58	144	83	3	729	307	434	576	3e-24	100
comp843_c0_seq1	ENSCINP00000033303	61.86	118	41	2	45	398	80	193	3e-46	154
comp851_c0_seq1	ENSCINP00000033626	45.92	98	52	1	294	1	279	375	6e-25	97.4
comp853_c0_seq1	ENSCINP00000010645	36	75	48	0	2	226	1107	1181	1e-11	59.7
comp856_c0_seq1	ENSCINP00000022064	59.7	67	27	0	203	3	1	67	3e-22	85.1
comp858_c0_seq1	ENSCINP00000033211	51.35	37	18	0	8	118	225	261	2e-12	47
comp867_c0_seq1	ENSCINP00000010313	66.67	66	22	0	1	198	139	204	9e-24	90.5
comp872_c0_seq1	ENSCINP00000025646	58.67	75	31	0	110	334	40	114	4e-33	115
comp878_c0_seq1	ENSCINP00000022141	56.25	80	35	0	345	106	1	80	4e-26	95.9
comp883_c0_seq1	ENSCINP00000021949	47.55	265	134	3	45	827	4	267	2e-78	257
comp888_c0_seq1	ENSCINP00000035364	65.88	85	29	0	877	623	51	135	3e-41	141
comp895_c0_seq1	ENSCINP00000007111	39.7	199	117	3	20	610	19	216	6e-44	150
comp899_c0_seq1	ENSCINP00000018238	46.49	114	45	4	83	415	714	814	1e-20	91.7
comp905_c0_seq1	ENSCINP00000022089	31.36	118	74	4	13	363	162	273	2e-11	61.2
comp917_c0_seq1	ENSCINP00000001002	44.76	286	154	1	4	861	80	361	1e-83	264
comp925_c0_seq1	ENSCINP00000015540	92.93	99	7	0	297	1	202	300	3e-60	192
comp940_c0_seq1	ENSCINP00000025919	30.11	372	213	9	1227	181	63	410	1e-40	150
comp952_c0_seq1	ENSCINP00000032906	48.15	54	28	0	318	157	6	59	2e-12	60.5
comp960_c0_seq1	ENSCINP00000025031	25.54	184	106	5	552	7	510	664	2e-16	77.4
comp967_c0_seq1	ENSCINP00000032913	37.65	85	53	0	106	360	13	97	4e-15	68.2
comp973_c0_seq1	ENSCINP00000032083	54.82	301	121	5	2	871	3177	3473	2e-96	313
comp1009_c0_seq1	ENSCINP00000018897	47.37	171	87	2	1	510	255	423	1e-48	165
comp1017_c0_seq1	ENSCINP00000011853	58.82	68	28	0	297	94	84	151	6e-23	88.6
comp1040_c0_seq1	ENSCINP00000031416	32.49	197	112	6	53	631	424	603	1e-21	94
comp1042_c0_seq1	ENSCINP00000006703	59.76	169	66	1	509	3	41	207	1e-63	208
comp1052_c0_seq1	ENSCINP00000028061	56.67	270	111	3	807	7	17	283	1e-102	321
comp1055_c0_seq1	ENSCINP00000016016	31.55	206	134	3	617	3	90	289	5e-28	110
comp1058_c0_seq1	ENSCINP00000028120	70.59	34	10	0	202	101	424	457	5e-12	59.7
comp1060_c0_seq1	ENSCINP00000031027	39.02	82	48	1	248	9	2	83	2e-14	65.5
comp1063_c0_seq1	ENSCINP00000015736	37.5	120	66	3	339	1	21	138	4e-17	74.7
comp1064_c0_seq1	ENSCINP00000033452	38.17	131	80	1	185	577	84	213	8e-21	90.1
comp1074_c0_seq1	ENSCINP00000010765	63.51	74	27	0	2	223	93	166	8e-27	98.6
comp1085_c0_seq1	ENSCINP00000030942	34.51	113	70	3	334	660	1	113	3e-11	58.5
comp1087_c0_seq1	ENSCINP00000033192	93.04	115	8	0	2	346	25	139	3e-73	219
comp1088_c0_seq1	ENSCINP00000026110	80.08	241	48	0	1	723	469	709	3e-124	376
comp1091_c0_seq1	ENSCINP00000016656	65.17	89	31	0	49	315	1	89	5e-25	92.8
comp1096_c0_seq1	ENSCINP00000015858	52.46	122	58	0	1	366	4447	4568	1e-45	160
comp1100_c0_seq1	ENSCINP00000003147	63.27	49	18	0	199	53	357	405	9e-17	73.9
comp1100_c0_seq2	ENSCINP00000003147	63.27	49	18	0	199	53	357	405	3e-16	73.9
comp1101_c0_seq1	ENSCINP00000002156	53.38	133	62	0	400	2	95	227	1e-35	127
comp1105_c0_seq1	ENSCINP00000004923	34.48	145	83	5	467	48	611	748	1e-22	95.1
comp1107_c0_seq1	ENSCINP00000020248	50.65	77	26	2	2	199	1	76	1e-17	73.2
comp1124_c0_seq1	ENSCINP00000014298	96.08	51	2	0	406	254	1	51	7e-29	103
comp1145_c0_seq1	ENSCINP00000016652	61.29	93	36	0	1	279	142	234	3e-31	117
comp1146_c0_seq1	ENSCINP00000027701	42.93	198	111	2	597	4	24	219	5e-49	163
comp1158_c0_seq1	ENSCINP00000030588	50	108	49	2	1	315	155	260	3e-31	113
comp1162_c0_seq1	ENSCINP00000000394	35.71	140	76	7	411	19	256	390	7e-18	79.7
comp1163_c0_seq1	ENSCINP00000017930	31.15	122	79	2	396	37	16	134	4e-11	58.5
comp1172_c0_seq1	ENSCINP00000034858	67.16	67	22	0	499	299	415	481	9e-27	104
comp1175_c0_seq1	ENSCINP00000026740	62.3	61	22	1	208	26	74	133	3e-18	74.3
comp1180_c0_seq1	ENSCINP00000003011	46.15	117	54	2	8	331	60	176	2e-26	99.8
comp1195_c0_seq1	ENSCINP00000024668	33.68	95	63	0	2	286	738	832	1e-16	75.1
comp1202_c0_seq1	ENSCINP00000033120	53.26	92	36	4	268	2	18	105	5e-23	88.6
comp1203_c0_seq1	ENSCINP00000013249	43.7	135	67	5	167	559	10	139	5e-24	100
comp1206_c0_seq1	ENSCINP00000005706	60.61	132	50	2	74	466	13	143	3e-50	164
comp1209_c0_seq1	ENSCINP00000017625	49	100	51	0	60	359	114	213	2e-26	102
comp1212_c0_seq1	ENSCINP00000031233	39.75	161	90	4	126	605	48	202	6e-36	128
comp1213_c0_seq1	ENSCINP00000011364	44.74	76	36	2	296	75	174	245	1e-15	69.3
comp1216_c0_seq1	ENSCINP00000008438	24.55	220	161	4	86	742	134	349	3e-11	64.3
comp1217_c0_seq1	ENSCINP00000032388	27.13	188	111	3	101	586	140	327	2e-15	73.9
comp1217_c0_seq2	ENSCINP00000032388	27.13	188	111	3	101	586	140	327	2e-15	73.9
comp1222_c0_seq1	ENSCINP00000034660	50.57	87	43	0	3	263	262	348	3e-25	97.1
comp1225_c0_seq1	ENSCINP00000032083	35.92	103	61	2	296	3	1723	1825	2e-11	61.2
comp1226_c0_seq1	ENSCINP00000005321	77.78	45	10	0	155	21	366	410	3e-17	76.6
comp1241_c0_seq1	ENSCINP00000023386	71.79	117	21	2	476	126	305	409	2e-47	160
comp1241_c0_seq2	ENSCINP00000023386	77.57	107	22	1	446	126	305	409	2e-49	165
comp1255_c0_seq1	ENSCINP00000000990	51.92	104	42	2	333	28	53	150	5e-29	105
comp1255_c0_seq2	ENSCINP00000000990	42.22	90	44	2	305	42	53	136	1e-14	65.9
comp1259_c0_seq1	ENSCINP00000036428	46.25	80	37	3	12	236	1557	1635	2e-20	85.1
comp1264_c0_seq1	ENSCINP00000015967	38.55	83	45	1	337	107	156	238	2e-11	59.7
comp1266_c0_seq1	ENSCINP00000017059	37.65	247	138	6	67	798	90	323	1e-47	164
comp1267_c0_seq1	ENSCINP00000013754	55.26	152	68	0	486	31	361	512	2e-42	150
comp1273_c0_seq1	ENSCINP00000029043	33.33	183	102	9	6	509	44	221	1e-21	88.6
comp1285_c0_seq1	ENSCINP00000031128	72.26	155	43	0	1	465	87	241	1e-78	236
comp1292_c0_seq1	ENSCINP00000007625	28.34	247	159	6	607	1311	1	241	4e-27	108
comp1293_c0_seq1	ENSCINP00000020124	43.84	73	36	2	218	3	91	159	3e-12	61.6
comp1300_c0_seq1	ENSCINP00000025885	47.15	123	57	1	374	6	1276	1390	2e-32	122
comp1305_c0_seq1	ENSCINP00000009998	27.13	188	91	4	565	2	239	380	2e-14	70.5
comp1306_c0_seq1	ENSCINP00000009002	47.41	116	49	2	72	416	494	598	5e-27	106
comp1313_c0_seq1	ENSCINP00000033018	49.66	292	138	3	858	4	164	453	1e-83	267
comp1313_c0_seq2	ENSCINP00000033018	57.87	178	74	1	914	381	164	340	2e-55	191
comp1318_c0_seq1	ENSCINP00000010646	33.33	102	58	3	10	315	199	290	9e-15	67.4
comp1324_c0_seq1	ENSCINP00000023825	42.86	238	129	4	138	839	263	497	4e-50	176
comp1334_c0_seq1	ENSCINP00000015731	41.22	131	66	7	25	384	163	293	2e-22	90.1
comp1337_c0_seq1	ENSCINP00000036216	50.97	206	95	3	673	74	134	339	9e-70	219
comp1341_c0_seq1	ENSCINP00000034800	39.26	135	75	3	403	2	250	378	4e-23	96.7
comp1359_c0_seq1	ENSCINP00000025349	46.15	91	43	2	1	255	14	104	1e-21	83.2
comp1360_c0_seq1	ENSCINP00000024022	30.48	187	107	8	172	723	19	185	1e-20	87.4
comp1362_c0_seq1	ENSCINP00000026597	43.75	112	63	0	93	428	11	122	8e-26	97.8
comp1364_c0_seq1	ENSCINP00000035941	53.01	183	86	0	135	683	1	183	2e-65	205
comp1368_c0_seq1	ENSCINP00000013223	54.11	146	67	0	289	726	13	158	4e-55	185
comp1371_c0_seq1	ENSCINP00000027390	72.95	207	53	2	1	618	36	240	5e-102	298
comp1373_c0_seq1	ENSCINP00000014150	33.58	137	90	1	3	410	75	211	4e-15	70.9
comp1387_c0_seq1	ENSCINP00000024268	66.27	83	17	1	49	297	876	947	2e-30	114
comp1398_c0_seq1	ENSCINP00000007111	51.28	78	37	1	35	265	136	213	3e-21	89.4
comp1408_c0_seq1	ENSCINP00000031328	35.42	96	62	0	66	353	21	116	2e-12	61.2
comp1415_c0_seq1	ENSCINP00000034544	39.71	68	41	0	16	219	344	411	5e-14	65.5
comp1419_c0_seq1	ENSCINP00000013265	29.61	152	100	2	11	463	51	196	5e-16	74.7
comp1420_c0_seq1	ENSCINP00000027692	35.29	85	55	0	511	257	35	119	2e-15	71.6
comp1422_c0_seq1	ENSCINP00000015672	35.92	103	59	1	5	292	437	539	1e-21	89.7
comp1424_c0_seq1	ENSCINP00000020245	30.3	132	91	1	69	461	3	134	1e-23	97.1
comp1424_c0_seq2	ENSCINP00000020245	30.3	132	91	1	69	461	3	134	1e-23	97.1
comp1427_c0_seq1	ENSCINP00000032027	38.83	103	61	2	166	474	307	407	2e-15	73.6
comp1434_c0_seq1	ENSCINP00000036388	70.81	161	47	0	3	485	379	539	1e-54	184
comp1437_c0_seq1	ENSCINP00000033626	60.29	68	27	0	2	205	369	436	4e-25	96.7
comp1439_c0_seq1	ENSCINP00000016814	36.6	306	181	8	901	11	981	1282	2e-48	176
comp1448_c0_seq1	ENSCINP00000034541	57.14	49	21	0	527	381	848	896	7e-13	66.2
comp1462_c0_seq1	ENSCINP00000008014	52.83	106	49	1	319	2	13	117	9e-33	120
comp1463_c0_seq1	ENSCINP00000025384	56.56	221	88	3	35	688	45	260	2e-82	268
comp1467_c0_seq1	ENSCINP00000033303	63.7	135	49	0	690	286	176	310	6e-58	188
comp1471_c0_seq1	ENSCINP00000024427	32.18	174	100	5	501	28	446	617	6e-18	80.9
comp1476_c0_seq1	ENSCINP00000000977	68	50	16	0	304	453	14	63	4e-15	72.4
comp1484_c0_seq1	ENSCINP00000017572	97.03	101	3	0	304	2	2	102	3e-65	196
comp1495_c0_seq1	ENSCINP00000029714	55.1	49	22	0	208	62	1	49	5e-13	58.5
comp1495_c0_seq2	ENSCINP00000029714	55.1	49	22	0	240	94	1	49	7e-13	58.5
comp1497_c0_seq1	ENSCINP00000011857	78.51	121	26	0	2	364	3396	3516	2e-60	202
comp1502_c0_seq1	ENSCINP00000018124	83.87	93	15	0	3	281	85	177	4e-41	141
comp1508_c0_seq1	ENSCINP00000035742	93.18	44	3	0	209	78	168	211	5e-24	90.5
comp1515_c0_seq1	ENSCINP00000031931	44.44	72	32	2	70	264	171	241	6e-15	68.9
comp1517_c0_seq1	ENSCINP00000015028	43.36	113	64	0	341	3	8	120	4e-28	103
comp1523_c0_seq1	ENSCINP00000004866	30.61	98	65	1	338	54	177	274	3e-11	57.8
comp1533_c0_seq1	ENSCINP00000032083	32.56	172	99	5	8	481	1000	1168	1e-17	80.5
comp1547_c0_seq1	ENSCINP00000014499	57.38	122	52	0	3	368	80	201	3e-42	142
comp1551_c0_seq1	ENSCINP00000011539	50.54	184	89	2	551	3	853	1035	6e-52	181
comp1575_c0_seq1	ENSCINP00000009002	47.11	121	64	0	11	373	635	755	2e-36	132
comp1576_c0_seq1	ENSCINP00000009921	42.81	299	118	3	897	4	4049	4295	2e-69	237
comp1587_c0_seq1	ENSCINP00000013754	42.86	70	40	0	64	273	538	607	6e-16	72.4
comp1597_c0_seq1	ENSCINP00000030527	70.64	109	32	0	327	1	39	147	2e-49	166
comp1598_c0_seq1	ENSCINP00000034994	35.05	97	63	0	4	294	90	186	3e-18	76.6
comp1604_c0_seq1	ENSCINP00000032947	48.87	133	67	1	29	427	41	172	9e-40	135
comp1605_c0_seq1	ENSCINP00000031511	76.88	199	46	0	598	2	3305	3503	7e-98	314
comp1608_c0_seq1	ENSCINP00000002139	65.22	253	87	1	35	790	4	256	1e-122	370
comp1610_c0_seq1	ENSCINP00000024700	30.03	313	174	9	949	26	39	311	3e-31	121
comp1615_c0_seq1	ENSCINP00000008166	74.67	75	19	0	225	1	12	86	1e-33	115
comp1627_c0_seq1	ENSCINP00000007068	41.9	105	59	1	473	165	231	335	4e-21	89
comp1641_c0_seq1	ENSCINP00000007643	37.61	109	62	2	18	332	136	242	1e-18	80.5
comp1648_c0_seq1	ENSCINP00000022725	53.66	164	75	1	165	656	202	364	4e-54	185
comp1654_c0_seq1	ENSCINP00000005577	71.74	138	39	0	416	3	491	628	2e-67	219
comp1668_c0_seq1	ENSCINP00000006216	81.43	70	13	0	210	1	232	301	7e-32	116
comp1716_c0_seq1	ENSCINP00000017113	40	185	105	3	3	548	698	879	3e-37	137
comp1723_c0_seq1	ENSCINP00000011016	41.77	158	79	4	2	460	2	151	1e-26	105
comp1728_c0_seq1	ENSCINP00000005795	51.9	79	34	2	9	236	53	130	6e-16	69.3
comp1733_c0_seq1	ENSCINP00000001727	36.67	90	54	2	255	524	47	133	1e-13	67.4
comp1740_c0_seq1	ENSCINP00000034892	62.39	109	39	2	322	2	260	368	1e-39	138
comp1756_c0_seq1	ENSCINP00000015731	42.95	149	66	8	408	16	192	339	5e-24	94.7
comp1757_c0_seq1	ENSCINP00000021851	47.5	80	38	2	4	240	587	663	6e-16	72
comp1757_c1_seq1	ENSCINP00000020131	62.64	91	29	2	83	340	4	94	7e-31	108
comp1764_c0_seq1	ENSCINP00000035333	43.1	239	124	5	1067	363	36	266	4e-53	181
comp1773_c0_seq1	ENSCINP00000012999	77.78	72	16	0	216	1	1	72	5e-31	109
comp1783_c0_seq1	ENSCINP00000016455	75.9	166	40	0	565	68	422	587	4e-92	283
comp1794_c0_seq1	ENSCINP00000035085	60	45	18	0	157	291	1	45	1e-14	65.9
comp1798_c0_seq1	ENSCINP00000022393	46.58	73	39	0	104	322	70	142	6e-21	83.6
comp1798_c0_seq2	ENSCINP00000022393	43.12	109	62	0	2	328	34	142	1e-30	109
comp1804_c0_seq1	ENSCINP00000033325	50	48	24	0	288	145	17	64	7e-12	60.5
comp1811_c0_seq1	ENSCINP00000006864	34.67	225	96	10	874	260	28	221	2e-23	95.9
comp1812_c0_seq1	ENSCINP00000006910	42.86	91	52	0	1	273	792	882	2e-17	77
comp1829_c0_seq1	ENSCINP00000033978	70.27	74	22	0	226	5	106	179	2e-26	98.2
comp1829_c0_seq2	ENSCINP00000033978	67.47	83	27	0	249	1	106	188	5e-34	119
comp1834_c0_seq1	ENSCINP00000010391	46.46	127	63	3	376	2	592	715	3e-35	128
comp1834_c1_seq1	ENSCINP00000034757	51.13	133	54	7	6	380	570	699	2e-36	132
comp1835_c0_seq1	ENSCINP00000003893	66.67	258	86	0	957	184	32	289	3e-121	354
comp1842_c0_seq1	ENSCINP00000019124	44.44	90	49	1	3	269	176	265	1e-14	67
comp1849_c0_seq2	ENSCINP00000017128	35.71	84	49	2	252	1	64	142	2e-11	58.2
comp1875_c0_seq1	ENSCINP00000010605	51.16	129	63	0	388	2	607	735	3e-41	146
comp1878_c0_seq1	ENSCINP00000010385	45.54	101	49	5	1	300	220	315	6e-26	102
comp1894_c0_seq1	ENSCINP00000034459	50.59	85	32	2	17	271	276	350	3e-18	78.6
comp1897_c0_seq1	ENSCINP00000005310	70.31	128	38	0	400	17	1162	1289	8e-64	211
comp1901_c0_seq1	ENSCINP00000035305	41.27	63	36	1	2	187	831	893	3e-11	58.2
comp1906_c0_seq1	ENSCINP00000031665	47.57	103	51	2	2	310	318	417	3e-18	78.6
comp1917_c0_seq1	ENSCINP00000009347	87.21	86	11	0	3	260	331	416	4e-50	167
comp1934_c0_seq1	ENSCINP00000005077	60.18	113	45	0	6	344	226	338	5e-42	146
comp1952_c0_seq1	ENSCINP00000008842	73.91	69	18	0	4	210	193	261	5e-30	108
comp1972_c0_seq1	ENSCINP00000031460	58.62	58	22	1	171	4	86	143	2e-18	75.9
comp1978_c0_seq1	ENSCINP00000032191	51.82	110	52	1	6	335	25	133	3e-34	117
comp1993_c0_seq1	ENSCINP00000011893	42.86	105	56	2	9	314	108	211	2e-23	92.4
comp2004_c0_seq1	ENSCINP00000011425	45.07	71	39	0	213	1	292	362	1e-14	67.8
comp2012_c0_seq1	ENSCINP00000006342	41.79	67	36	1	1	192	406	472	4e-11	58.5
comp2018_c0_seq1	ENSCINP00000032234	57.69	78	33	0	38	271	46	123	1e-30	109
comp2018_c0_seq2	ENSCINP00000006383	51.28	78	38	0	35	268	247	324	6e-25	99.8
comp2027_c0_seq1	ENSCINP00000035941	52.54	59	28	0	206	30	176	234	2e-15	67
comp2038_c0_seq1	ENSCINP00000036217	35.34	116	68	2	412	86	118	233	4e-14	65.9
comp2065_c0_seq1	ENSCINP00000022861	84.91	53	8	0	520	362	279	331	6e-29	111
comp2067_c0_seq1	ENSCINP00000007598	50	110	55	0	9	338	89	198	2e-35	124
comp2078_c0_seq1	ENSCINP00000021745	47.83	138	68	4	59	463	15	151	1e-40	136
comp2085_c0_seq1	ENSCINP00000000216	43.84	73	41	0	5	223	80	152	5e-16	70.1
comp2086_c0_seq1	ENSCINP00000031339	46.38	567	254	5	1593	1	88	640	2e-159	503
comp2087_c0_seq1	ENSCINP00000033106	41.67	72	42	0	277	62	458	529	4e-15	69.7
comp2096_c0_seq1	ENSCINP00000003367	45.71	140	75	1	434	15	857	995	4e-40	145
comp2100_c0_seq1	ENSCINP00000001538	92.13	89	7	0	270	4	208	296	7e-53	171
comp2103_c0_seq1	ENSCINP00000002195	50.63	79	39	0	282	46	40	118	4e-22	84.7
comp2105_c0_seq1	ENSCINP00000034204	57.14	84	36	0	541	290	11	94	2e-29	107
comp2107_c0_seq1	ENSCINP00000017873	34.34	99	52	4	264	1	648	744	2e-13	65.5
comp2108_c0_seq1	ENSCINP00000000099	52.94	85	37	2	7	258	134	216	9e-24	94
comp2112_c0_seq1	ENSCINP00000011127	57.73	194	78	2	1	570	29	222	8e-74	228
comp2121_c0_seq1	ENSCINP00000025258	74.38	121	31	0	441	79	106	226	2e-50	163
comp2135_c0_seq1	ENSCINP00000002512	46.92	130	58	2	357	1	91	220	2e-19	84.7
comp2158_c0_seq1	ENSCINP00000008812	39.53	301	182	0	905	3	3494	3794	2e-67	231
comp2166_c0_seq1	ENSCINP00000025945	39.66	116	67	2	1	339	358	473	4e-18	79
comp2186_c0_seq1	ENSCINP00000009831	44.51	164	91	0	140	631	5	168	1e-39	137
comp2194_c0_seq1	ENSCINP00000011364	45.74	94	51	0	6	287	112	205	1e-25	96.7
comp2200_c0_seq1	ENSCINP00000025063	56.96	79	31	1	1	228	486	564	4e-22	90.1
comp2203_c0_seq1	ENSCINP00000007655	35.05	97	59	2	292	2	13	105	4e-15	66.6
comp2213_c0_seq1	ENSCINP00000013265	40.37	109	59	1	11	337	93	195	2e-22	91.7
comp2216_c0_seq1	ENSCINP00000004942	42.15	121	67	3	84	443	77	195	4e-26	102
comp2249_c0_seq1	ENSCINP00000034911	36.57	134	45	2	405	4	4217	4310	2e-21	90.5
comp2250_c0_seq1	ENSCINP00000023959	50.63	79	37	1	241	5	80	156	1e-17	73.2
comp2251_c0_seq1	ENSCINP00000036399	35.56	90	58	0	323	54	146	235	1e-16	72.4
comp2255_c0_seq1	ENSCINP00000003040	49.41	85	43	0	3	257	145	229	1e-23	91.7
comp2257_c0_seq1	ENSCINP00000008228	50.52	97	48	0	81	371	99	195	4e-25	96.3
comp2271_c0_seq1	ENSCINP00000021995	61.54	52	20	0	10	165	67	118	2e-18	75.1
comp2271_c0_seq2	ENSCINP00000021995	57.58	99	41	1	95	391	21	118	5e-36	124
comp2274_c0_seq1	ENSCINP00000030482	45	80	38	2	1	231	34	110	6e-13	59.7
comp2275_c0_seq1	ENSCINP00000006993	33.33	90	57	1	29	298	858	944	4e-15	71.2
comp2278_c0_seq1	ENSCINP00000014819	46.94	147	72	1	2	424	629	775	4e-36	134
comp2282_c0_seq1	ENSCINP00000008442	63.89	72	26	0	222	7	41	112	2e-27	104
comp2295_c0_seq1	ENSCINP00000014970	50.53	95	46	1	49	333	181	274	3e-28	106
comp2296_c0_seq1	ENSCINP00000002559	42.39	92	52	1	275	3	24	115	7e-20	80.1
comp2303_c0_seq1	ENSCINP00000010301	44.87	156	76	2	468	4	432	578	3e-39	142
comp2313_c0_seq1	ENSCINP00000023234	45.45	77	40	2	225	1	68	144	8e-14	64.7
comp2315_c0_seq1	ENSCINP00000015866	81.98	111	20	0	2	334	92	202	5e-58	187
comp2315_c0_seq2	ENSCINP00000015866	78.57	98	21	0	1	294	105	202	3e-47	158
comp2326_c0_seq1	ENSCINP00000001925	40	65	39	0	197	3	26	90	3e-15	68.6
comp2330_c0_seq1	ENSCINP00000034393	26.38	254	167	6	741	10	80	323	1e-21	93.6
comp2347_c0_seq1	ENSCINP00000017646	70.21	94	28	0	4	285	3831	3924	6e-40	142
comp2348_c0_seq1	ENSCINP00000003989	46.02	176	86	3	573	52	113	281	5e-45	152
comp2353_c0_seq1	ENSCINP00000021332	34.41	93	55	1	2	262	7	99	1e-11	58.9
comp2377_c0_seq1	ENSCINP00000036428	40	120	55	7	5	328	204	318	2e-20	86.7
comp2384_c0_seq1	ENSCINP00000022040	50	80	40	0	49	288	1	80	7e-23	88.2
comp2389_c0_seq1	ENSCINP00000020122	35.56	90	56	1	3	266	328	417	2e-12	62
comp2392_c0_seq1	ENSCINP00000036144	51.35	74	36	0	1	222	556	629	3e-18	78.2
comp2393_c0_seq1	ENSCINP00000020139	30.81	211	116	8	93	662	10	211	8e-25	99.4
comp2395_c0_seq1	ENSCINP00000005006	42.86	133	68	4	404	18	343	471	2e-22	92.4
comp2403_c0_seq1	ENSCINP00000024563	30.23	440	288	7	1292	9	601	1033	2e-61	218
comp2410_c0_seq1	ENSCINP00000009481	50	134	66	1	283	684	81	213	1e-31	118
comp2414_c0_seq1	ENSCINP00000033063	69.44	468	141	1	3	1406	142	607	0	630
comp2418_c0_seq1	ENSCINP00000019338	60.43	139	55	0	418	2	529	667	4e-62	206
comp2420_c0_seq1	ENSCINP00000031573	39.6	202	119	2	830	234	1	202	2e-32	122
comp2421_c0_seq1	ENSCINP00000031686	60.26	390	148	2	213	1361	4	393	5e-165	479
comp2422_c0_seq1	ENSCINP00000007106	44.8	375	188	7	1600	500	1	364	6e-102	316
comp2426_c0_seq1	ENSCINP00000015540	87.79	131	16	0	2	394	300	430	7e-80	245
comp2430_c0_seq1	ENSCINP00000002475	44.29	70	37	2	219	10	1116	1183	6e-11	57.4
comp2432_c0_seq1	ENSCINP00000034047	27.23	202	124	9	60	623	1	193	6e-15	74.7
comp2433_c0_seq1	ENSCINP00000014710	27.05	207	109	10	199	804	65	234	2e-16	76.3
comp2434_c0_seq1	ENSCINP00000012037	92.65	68	5	0	1	204	7	74	1e-38	127
comp2434_c0_seq2	ENSCINP00000026820	94.12	85	5	0	3	257	32	116	6e-49	159
comp2440_c0_seq1	ENSCINP00000013603	30.74	540	335	11	44	1639	6	514	9e-78	265
comp2446_c0_seq1	ENSCINP00000001445	61.39	303	114	3	3	905	137	438	9e-113	358
comp2447_c0_seq1	ENSCINP00000034039	53.73	644	266	6	116	2020	1	621	0	613
comp2449_c0_seq1	ENSCINP00000030311	76.92	104	24	0	396	85	107	210	1e-57	180
comp2450_c0_seq1	ENSCINP00000012792	71.88	192	54	0	667	92	1	192	2e-93	280
comp2453_c0_seq1	ENSCINP00000019103	38.92	167	78	7	2	502	109	251	1e-25	101
comp2455_c0_seq1	ENSCINP00000030180	33.33	264	170	4	98	877	7	268	3e-40	144
comp2457_c0_seq1	ENSCINP00000019105	33.33	171	100	2	2025	1552	145	314	6e-15	77.8
comp2459_c0_seq1	ENSCINP00000007655	42.18	147	80	3	47	484	1	143	7e-32	115
comp2459_c0_seq2	ENSCINP00000007655	42.18	147	80	3	47	484	1	143	2e-32	115
comp2462_c0_seq1	ENSCINP00000032194	37.5	96	60	0	94	381	49	144	3e-19	82.8
comp2465_c0_seq1	ENSCINP00000004433	60.19	206	81	1	125	742	34	238	9e-79	258
comp2467_c0_seq1	ENSCINP00000030640	36.55	580	318	11	159	1772	5	576	7e-117	372
comp2474_c0_seq1	ENSCINP00000018246	32.03	128	70	2	39	407	1	116	4e-11	59.3
comp2476_c0_seq1	ENSCINP00000016253	56.05	314	136	2	28	969	6	317	5e-133	385
comp2477_c0_seq1	ENSCINP00000030984	41.67	156	74	6	92	517	12	164	8e-17	74.3
comp2480_c0_seq1	ENSCINP00000032379	33.33	144	92	2	188	619	9	148	9e-18	81.3
comp2481_c0_seq1	ENSCINP00000010631	45.57	79	40	2	327	100	3	81	7e-15	67.4
comp2483_c0_seq1	ENSCINP00000033782	33.73	83	55	0	420	172	961	1043	1e-11	61.6
comp2485_c0_seq1	ENSCINP00000005569	42.09	430	221	9	586	1818	157	577	3e-81	271
comp2492_c0_seq1	ENSCINP00000035581	46.85	111	58	1	887	555	1	110	6e-29	116
comp2495_c0_seq1	ENSCINP00000004297	31.6	212	131	6	38	655	1	204	9e-27	105
comp2496_c0_seq1	ENSCINP00000003883	56.81	257	111	0	775	5	2	258	5e-100	304
comp2501_c0_seq1	ENSCINP00000002175	65.32	594	195	6	84	1853	3	589	0	785
comp2504_c0_seq1	ENSCINP00000011347	46.3	108	50	4	310	8	6	112	2e-31	114
comp2506_c0_seq1	ENSCINP00000005575	33.66	306	153	8	1257	382	11	280	3e-42	153
comp2507_c0_seq1	ENSCINP00000015095	64.37	174	62	0	42	563	1	174	1e-78	244
comp2512_c0_seq1	ENSCINP00000012725	50.82	61	30	0	202	20	1	61	2e-13	61.6
comp2517_c0_seq1	ENSCINP00000018770	62.34	154	56	1	477	22	231	384	1e-56	195
comp2518_c0_seq1	ENSCINP00000021785	38.92	203	122	2	1498	893	22	223	1e-30	119
comp2518_c0_seq2	ENSCINP00000021785	38.92	203	122	2	1510	905	22	223	1e-30	119
comp2519_c0_seq1	ENSCINP00000004307	50.52	291	132	5	1356	502	274	558	2e-80	262
comp2522_c0_seq1	ENSCINP00000001301	29.63	189	126	1	1387	842	30	218	4e-20	89.4
comp2525_c0_seq1	ENSCINP00000011867	44.86	185	87	4	717	196	9	189	3e-39	144
comp2526_c0_seq1	ENSCINP00000013603	32.24	425	272	6	1490	234	510	924	2e-53	194
comp2528_c0_seq1	ENSCINP00000023310	27.49	371	215	6	1323	241	353	679	1e-31	129
comp2530_c0_seq2	ENSCINP00000010489	21.81	564	348	15	874	2445	466	976	4e-15	80.1
comp2532_c0_seq1	ENSCINP00000022496	42.72	412	196	8	2722	1511	392	771	1e-97	325
comp2532_c0_seq2	ENSCINP00000022495	48.77	244	113	2	757	29	392	624	8e-81	259
comp2536_c0_seq1	ENSCINP00000021703	45.49	233	115	1	1088	426	2	234	2e-63	211
comp2537_c0_seq1	ENSCINP00000000899	29.65	226	146	3	1332	682	262	483	3e-30	122
comp2538_c0_seq1	ENSCINP00000035804	73.68	152	40	0	1927	1472	1	152	1e-75	241
comp2542_c0_seq1	ENSCINP00000008014	35.94	498	286	7	1487	81	17	510	2e-86	282
comp2546_c0_seq2	ENSCINP00000016656	45.83	120	65	0	60	419	4	123	1e-22	88.2
comp2551_c0_seq1	ENSCINP00000005664	47.32	112	48	3	342	10	24	125	2e-26	103
comp2553_c0_seq1	ENSCINP00000005994	31.39	137	87	4	106	510	1015	1146	4e-11	62.8
comp2555_c0_seq1	ENSCINP00000011555	44.74	228	106	6	7	657	49	267	3e-49	173
comp2565_c0_seq1	ENSCINP00000030083	85.39	89	13	0	1864	1598	1	89	2e-46	159
comp2567_c0_seq1	ENSCINP00000032068	41.51	106	59	2	17	325	226	331	2e-20	86.3
comp2569_c0_seq2	ENSCINP00000000099	40.31	258	119	3	878	105	57	279	4e-60	202
comp2573_c0_seq1	ENSCINP00000006544	53.26	261	115	4	53	829	6	261	1e-93	283
comp2576_c0_seq1	ENSCINP00000001072	40.24	246	138	6	406	1134	3	242	2e-52	180
comp2586_c0_seq1	ENSCINP00000014476	67.35	928	301	1	2779	2	4	931	0	1161
comp2587_c0_seq1	ENSCINP00000017732	54.95	313	140	1	4	942	372	683	1e-124	386
comp2591_c0_seq1	ENSCINP00000016946	59.02	61	25	0	449	631	12	72	8e-19	84
comp2591_c0_seq2	ENSCINP00000016946	40.16	127	69	2	449	808	12	138	5e-23	95.5
comp2593_c0_seq1	ENSCINP00000016265	48.44	128	63	1	665	282	330	454	3e-25	102
comp2595_c0_seq1	ENSCINP00000034632	43.33	240	133	3	1675	959	1	238	2e-57	196
comp2596_c0_seq1	ENSCINP00000010936	32.8	186	89	2	1300	743	1	150	7e-29	116
comp2596_c0_seq2	ENSCINP00000010936	32.8	186	89	2	1300	743	1	150	6e-28	116
comp2597_c0_seq1	ENSCINP00000030377	37.5	176	102	4	686	165	1	170	1e-39	139
comp2597_c0_seq2	ENSCINP00000030377	37.5	176	102	4	686	165	1	170	9e-40	139
comp2600_c0_seq1	ENSCINP00000022593	67.09	717	232	1	2492	354	38	754	0	981
comp2600_c0_seq2	ENSCINP00000022593	66.44	724	232	2	2513	354	38	754	0	974
comp2603_c0_seq1	ENSCINP00000031961	38.19	254	129	4	173	853	8	260	8e-39	138
comp2605_c0_seq1	ENSCINP00000012810	22.25	373	271	5	72	1169	1	361	4e-21	94.4
comp2606_c0_seq1	ENSCINP00000016671	73.39	124	32	1	1	369	499	622	1e-53	187
comp2608_c0_seq1	ENSCINP00000017839	34.76	233	144	4	123	818	4	229	2e-44	155
comp2612_c0_seq1	ENSCINP00000015946	35.93	526	290	15	1740	220	26	523	4e-86	286
comp2613_c0_seq1	ENSCINP00000008738	26.07	257	183	4	1839	1081	12	265	4e-23	99.8
comp2614_c0_seq1	ENSCINP00000024009	37.89	285	150	7	550	1356	323	596	6e-43	161
comp2617_c0_seq1	ENSCINP00000020433	54.55	121	51	2	917	561	71	189	3e-30	114
comp2619_c0_seq1	ENSCINP00000029502	55.17	58	26	0	3	176	370	427	7e-16	72.8
comp2624_c0_seq1	ENSCINP00000011057	69.44	216	65	1	1046	399	56	270	2e-112	331
comp2625_c0_seq1	ENSCINP00000013468	77.08	48	11	0	149	292	54	101	3e-16	73.2
comp2626_c0_seq1	ENSCINP00000012693	50.34	147	61	3	804	1244	13	147	8e-26	110
comp2628_c0_seq1	ENSCINP00000000504	61.72	512	175	7	3	1526	1774	2268	0	627
comp2630_c0_seq1	ENSCINP00000020217	61.18	152	54	2	4643	4200	1	151	2e-42	154
comp2631_c0_seq1	ENSCINP00000012028	46.97	379	169	8	159	1274	451	804	3e-94	311
comp2633_c0_seq1	ENSCINP00000019537	76.8	125	28	1	1128	1502	1	124	1e-62	207
comp2638_c0_seq1	ENSCINP00000005743	70.43	257	76	0	996	226	1	257	3e-132	384
comp2638_c0_seq2	ENSCINP00000005743	71.38	290	83	0	1249	380	1	290	1e-151	436
comp2639_c0_seq1	ENSCINP00000005191	55.45	110	35	1	350	21	204	299	6e-38	137
comp2639_c0_seq2	ENSCINP00000005191	54.1	183	70	1	569	21	131	299	8e-68	219
comp2641_c0_seq1	ENSCINP00000016550	64.95	545	184	2	82	1710	2	541	0	596
comp2641_c0_seq2	ENSCINP00000016550	64.95	545	184	2	108	1736	2	541	0	596
comp2644_c0_seq1	ENSCINP00000022573	32.74	113	75	1	1948	1613	1	113	2e-12	65.5
comp2645_c0_seq1	ENSCINP00000005886	44.6	139	75	1	433	17	1	137	2e-30	121
comp2646_c0_seq1	ENSCINP00000011347	37.41	147	89	1	10	441	116	262	2e-34	125
comp2647_c0_seq1	ENSCINP00000018594	45.22	115	58	2	1	333	515	628	7e-26	102
comp2649_c0_seq1	ENSCINP00000010746	68.75	144	45	0	370	801	108	251	8e-68	225
comp2655_c0_seq1	ENSCINP00000024742	69.72	218	61	1	118	771	1	213	2e-86	280
comp2658_c0_seq1	ENSCINP00000032251	52.13	94	43	2	13	294	164	255	2e-24	96.7
comp2658_c0_seq2	ENSCINP00000032251	52.13	94	43	2	13	294	164	255	2e-24	96.7
comp2659_c0_seq1	ENSCINP00000022999	41.8	378	214	4	2	1123	49	424	5e-74	244
comp2668_c0_seq1	ENSCINP00000004347	48.19	83	42	1	28	276	479	560	2e-18	82.4
comp2669_c0_seq1	ENSCINP00000036035	72.9	214	57	1	786	148	1	214	2e-113	328
comp2675_c0_seq2	ENSCINP00000003534	57.95	88	37	0	681	418	167	254	3e-31	124
comp2677_c0_seq1	ENSCINP00000015488	53.87	362	162	3	170	1252	10	367	8e-131	388
comp2678_c0_seq1	ENSCINP00000002858	48.26	431	206	5	249	1493	20	449	2e-143	426
comp2680_c0_seq1	ENSCINP00000017737	37.38	107	53	2	331	53	354	460	1e-19	88.6
comp2681_c0_seq1	ENSCINP00000035080	45.89	401	204	3	89	1291	11	398	3e-130	388
comp2684_c0_seq1	ENSCINP00000031454	47.38	553	219	4	38	1672	7	495	1e-140	422
comp2686_c0_seq1	ENSCINP00000018488	54.26	551	220	11	2118	508	1	533	0	560
comp2689_c0_seq1	ENSCINP00000025063	45.9	244	126	3	729	4	688	927	2e-67	228
comp2693_c0_seq1	ENSCINP00000031621	29.74	612	384	15	83	1843	2	592	4e-70	242
comp2698_c0_seq1	ENSCINP00000009303	55.71	219	97	0	657	1	937	1155	5e-64	228
comp2705_c0_seq1	ENSCINP00000019374	50.36	280	131	3	2089	1262	7	282	2e-63	214
comp2709_c0_seq1	ENSCINP00000017669	44.23	407	201	6	167	1378	1	384	4e-95	307
comp2711_c0_seq1	ENSCINP00000017414	58.93	56	23	0	4	171	553	608	4e-14	71.6
comp2716_c0_seq1	ENSCINP00000021888	39.06	448	244	6	191	1522	41	463	6e-76	253
comp2729_c0_seq1	ENSCINP00000020245	36.47	658	403	10	2360	429	3	659	1e-134	419
comp2730_c0_seq1	ENSCINP00000030218	29.44	377	211	7	181	1230	21	369	5e-35	133
comp2731_c0_seq2	ENSCINP00000004747	32.8	125	75	4	947	591	113	234	1e-12	65.5
comp2735_c0_seq1	ENSCINP00000015540	87.72	114	14	0	48	389	1	114	3e-72	224
comp2742_c0_seq1	ENSCINP00000025348	30.23	258	157	10	1039	293	329	572	3e-30	126
comp2744_c0_seq1	ENSCINP00000003566	34.94	541	281	10	133	1737	217	692	2e-82	276
comp2745_c0_seq1	ENSCINP00000013776	44.1	449	209	12	190	1455	3	436	9e-90	302
comp2751_c0_seq1	ENSCINP00000007713	39.02	82	50	0	136	381	275	356	8e-15	71.2
comp2751_c0_seq2	ENSCINP00000034736	58.97	78	32	0	7	240	25	102	3e-29	108
comp2754_c0_seq1	ENSCINP00000010301	36.94	222	126	2	1	624	208	429	1e-41	151
comp2755_c0_seq1	ENSCINP00000016965	39.44	71	43	0	223	11	30	100	5e-14	66.2
comp2756_c0_seq1	ENSCINP00000015950	32.53	292	163	11	45	857	127	405	8e-39	147
comp2757_c0_seq1	ENSCINP00000032414	62.2	127	48	0	410	790	1	127	8e-58	190
comp2758_c0_seq1	ENSCINP00000016618	26.14	352	211	12	1066	53	779	1095	9e-21	94
comp2759_c0_seq1	ENSCINP00000027501	58.38	185	77	0	120	674	31	215	6e-57	184
comp2760_c0_seq1	ENSCINP00000035212	39.83	241	141	3	1004	1717	43	282	2e-47	172
comp2764_c0_seq1	ENSCINP00000013281	25.48	620	391	16	2015	165	382	933	6e-30	125
comp2769_c0_seq1	ENSCINP00000007665	31.73	208	103	9	167	748	1	183	1e-14	72
comp2774_c0_seq1	ENSCINP00000021725	41.81	177	84	6	949	449	147	314	1e-33	127
comp2775_c0_seq1	ENSCINP00000001697	39.82	226	122	2	99	734	12	237	1e-56	189
comp2778_c0_seq1	ENSCINP00000028666	57.26	124	53	0	504	875	4	127	4e-34	122
comp2779_c0_seq1	ENSCINP00000036380	44.87	78	41	2	88	318	1	77	6e-12	62.4
comp2780_c0_seq1	ENSCINP00000004251	33.73	338	170	8	5	856	163	500	3e-46	165
comp2788_c0_seq1	ENSCINP00000016561	29.73	148	91	2	446	6	63	198	4e-13	64.3
comp2789_c0_seq1	ENSCINP00000034877	32.74	168	103	4	2	481	322	487	3e-22	92.8
comp2792_c0_seq1	ENSCINP00000015622	61.8	178	67	1	432	965	1	177	8e-65	223
comp2793_c0_seq1	ENSCINP00000014086	48.94	141	70	1	1050	628	297	435	9e-40	146
comp2794_c0_seq1	ENSCINP00000035354	60.54	185	72	1	68	622	30	213	8e-74	234
comp2799_c0_seq1	ENSCINP00000035822	30.41	171	108	3	862	377	53	221	2e-19	84.3
comp2800_c0_seq1	ENSCINP00000016015	55.61	223	98	1	813	148	15	237	5e-90	271
comp2801_c0_seq1	ENSCINP00000008326	53.61	291	126	6	2	868	531	814	2e-85	279
comp2802_c0_seq1	ENSCINP00000001742	33.52	179	103	4	556	47	16	187	1e-23	99
comp2803_c0_seq1	ENSCINP00000036301	45.45	66	32	2	50	244	1	63	8e-11	55.8
comp2805_c0_seq1	ENSCINP00000036169	77.36	53	12	0	63	221	1	53	8e-11	54.3
comp2810_c0_seq1	ENSCINP00000013452	65.54	354	120	2	1033	2094	17	368	6e-137	429
comp2815_c0_seq1	ENSCINP00000010009	42.86	280	152	2	227	1042	15	294	2e-75	241
comp2825_c0_seq1	ENSCINP00000005674	36.28	113	68	2	19	354	146	255	3e-16	71.6
comp2831_c0_seq1	ENSCINP00000008788	44.21	328	176	3	983	3	1	322	2e-78	253
comp2831_c0_seq2	ENSCINP00000008788	46.32	272	144	1	829	14	1	270	2e-68	226
comp2834_c0_seq1	ENSCINP00000004162	50.96	208	85	6	1183	560	263	453	5e-46	172
comp2836_c0_seq1	ENSCINP00000016005	61.9	42	16	0	284	159	284	325	3e-11	58.2
comp2852_c0_seq1	ENSCINP00000034644	65.37	205	69	1	715	107	459	663	3e-88	277
comp2856_c0_seq1	ENSCINP00000026434	59.48	422	165	3	248	1513	22	437	2e-165	495
comp2858_c0_seq1	ENSCINP00000025934	53.6	125	55	2	2	367	29	153	8e-39	132
comp2867_c0_seq1	ENSCINP00000026014	48.05	77	39	1	346	116	6	81	3e-17	73.2
comp2869_c0_seq1	ENSCINP00000002919	34.1	349	202	8	2237	1254	404	745	1e-49	185
comp2871_c0_seq1	ENSCINP00000025817	47.32	224	99	5	22	645	1	221	3e-56	187
comp2874_c0_seq1	ENSCINP00000033191	61.18	152	57	1	532	77	1	150	1e-55	175
comp2880_c0_seq1	ENSCINP00000008151	36.14	166	105	1	504	7	51	215	5e-29	111
comp2881_c0_seq1	ENSCINP00000036428	34.1	173	93	7	1395	1886	799	959	2e-20	95.9
comp2882_c0_seq1	ENSCINP00000009697	47.57	185	73	3	486	1	1	184	2e-45	160
comp2883_c0_seq1	ENSCINP00000036582	80.04	486	97	0	1472	15	1	486	0	778
comp2885_c0_seq1	ENSCINP00000014364	28.71	303	159	8	179	1048	7	265	8e-22	95.5
comp2887_c0_seq1	ENSCINP00000015212	48.84	172	80	4	2	502	403	571	2e-43	152
comp2893_c0_seq1	ENSCINP00000034774	52.63	76	33	2	106	324	479	554	4e-22	91.3
comp2894_c0_seq1	ENSCINP00000012688	84.31	51	8	0	978	1130	414	464	5e-24	102
comp2900_c0_seq1	ENSCINP00000010364	74.29	70	18	0	311	102	71	140	9e-28	100
comp2905_c0_seq1	ENSCINP00000016166	37.73	880	484	13	277	2844	11	850	2e-166	534
comp2905_c0_seq2	ENSCINP00000016166	37.73	880	484	13	218	2785	11	850	9e-167	534
comp2906_c0_seq1	ENSCINP00000011599	74.29	70	18	0	55	264	3	72	5e-32	114
comp2916_c0_seq1	ENSCINP00000024219	54.7	117	52	1	360	13	1180	1296	7e-34	132
comp2919_c0_seq1	ENSCINP00000013518	36.3	270	157	9	819	43	70	335	1e-40	149
comp2921_c0_seq1	ENSCINP00000008014	34.39	189	112	2	546	7	390	575	6e-33	124
comp2925_c0_seq1	ENSCINP00000014595	43.63	628	310	10	69	1880	1	608	4e-139	425
comp2926_c0_seq1	ENSCINP00000004181	55.17	58	26	0	188	361	37	94	9e-16	70.5
comp2928_c0_seq1	ENSCINP00000003397	41.75	103	52	2	323	21	11	107	3e-12	68.6
comp2938_c0_seq1	ENSCINP00000011629	40.43	188	110	2	54	614	1	187	2e-41	142
comp2939_c0_seq1	ENSCINP00000036138	49.02	102	51	1	39	341	1	102	2e-28	107
comp2941_c0_seq1	ENSCINP00000015622	73.14	175	44	2	1	522	185	357	6e-79	257
comp2946_c0_seq1	ENSCINP00000017117	36.91	596	289	10	1776	1	24	536	9e-97	327
comp2948_c0_seq1	ENSCINP00000009550	68.06	360	85	5	85	1146	1	336	7e-146	434
comp2949_c0_seq1	ENSCINP00000024546	35.09	228	107	2	933	1616	1	187	6e-40	147
comp2950_c0_seq1	ENSCINP00000010902	33.92	398	211	13	80	1186	302	676	7e-49	181
comp2952_c0_seq1	ENSCINP00000004504	42.11	152	68	2	458	15	97	232	4e-34	122
comp2955_c0_seq1	ENSCINP00000032055	49.52	105	53	0	1	315	659	763	3e-27	109
comp2956_c0_seq1	ENSCINP00000012337	46.75	77	41	0	395	625	150	226	6e-20	85.5
comp2958_c0_seq1	ENSCINP00000025063	46.95	394	197	3	1163	6	487	876	6e-109	354
comp2959_c0_seq1	ENSCINP00000015764	40.54	185	98	3	671	141	356	536	5e-42	151
comp2961_c0_seq1	ENSCINP00000025426	26.63	199	127	6	1	561	96	287	9e-18	85.1
comp2963_c0_seq1	ENSCINP00000009605	59.65	171	64	1	651	1148	427	597	3e-58	206
comp2965_c0_seq1	ENSCINP00000017941	47.13	628	317	8	1856	3	1	623	0	568
comp2967_c0_seq1	ENSCINP00000025646	59.21	76	30	1	298	74	40	115	7e-29	103
comp2973_c0_seq1	ENSCINP00000006478	45.88	388	201	5	173	1321	32	415	1e-112	347
comp2974_c0_seq1	ENSCINP00000008244	55.61	374	157	3	184	1293	1	369	8e-137	411
comp2978_c0_seq1	ENSCINP00000010295	39	241	122	5	2	649	245	485	3e-57	191
comp2980_c0_seq1	ENSCINP00000034253	69.57	69	21	0	893	687	95	163	1e-30	114
comp2982_c0_seq1	ENSCINP00000033172	75.44	57	14	0	171	1	32	88	1e-22	90.9
comp2987_c0_seq1	ENSCINP00000024777	75.28	89	22	0	925	659	41	129	1e-41	151
comp2991_c0_seq1	ENSCINP00000036428	43.09	738	407	5	2188	8	933	1668	0	675
comp2992_c0_seq1	ENSCINP00000017083	44.8	538	268	8	202	1770	51	574	1e-141	433
comp2994_c0_seq1	ENSCINP00000030621	30.37	135	84	4	390	1	91	220	9e-16	70.9
comp2995_c0_seq1	ENSCINP00000023386	39.29	140	78	4	2	409	114	250	5e-20	84.3
comp2996_c0_seq1	ENSCINP00000028202	42.62	183	104	1	137	685	56	237	3e-49	169
comp2997_c0_seq1	ENSCINP00000036428	50.96	157	75	1	4	468	1115	1271	6e-59	199
comp3002_c0_seq1	ENSCINP00000001599	38.85	278	154	4	835	2	381	642	9e-49	172
comp3003_c0_seq1	ENSCINP00000004214	30.1	103	72	0	133	441	111	213	4e-15	73.6
comp3005_c0_seq1	ENSCINP00000004143	44.46	659	340	11	50	1999	2	643	2e-166	509
comp3007_c0_seq1	ENSCINP00000030873	28.7	115	74	2	154	495	85	192	2e-11	62.8
comp3009_c0_seq1	ENSCINP00000022476	44.83	319	173	3	50	1003	47	363	6e-70	228
comp3010_c0_seq1	ENSCINP00000022041	57.43	148	51	2	3	425	421	563	5e-51	179
comp3011_c0_seq1	ENSCINP00000034201	44.23	104	58	0	37	348	19	122	6e-26	97.8
comp3012_c0_seq1	ENSCINP00000026731	45	180	99	0	608	69	5	184	3e-54	174
comp3013_c0_seq1	ENSCINP00000017732	51.32	341	163	3	20	1039	31	369	9e-142	421
comp3019_c0_seq1	ENSCINP00000012503	76.47	187	44	0	80	640	1014	1200	1e-88	308
comp3024_c0_seq1	ENSCINP00000003800	48.03	254	110	5	2	697	589	842	1e-64	226
comp3032_c0_seq1	ENSCINP00000018393	37.7	122	72	3	464	820	813	933	2e-19	91.3
comp3032_c0_seq2	ENSCINP00000018393	37.7	122	72	3	416	772	813	933	2e-19	91.3
comp3033_c0_seq1	ENSCINP00000010385	37.3	185	91	4	235	729	974	1153	4e-36	139
comp3034_c0_seq1	ENSCINP00000025817	33.18	217	121	7	4	615	276	481	4e-26	106
comp3035_c0_seq1	ENSCINP00000020030	32.82	131	84	1	414	22	14	140	4e-21	86.7
comp3038_c0_seq1	ENSCINP00000011016	47.3	148	77	1	442	2	618	765	1e-38	139
comp3047_c0_seq1	ENSCINP00000022682	45.43	339	175	4	993	1	54	390	3e-104	315
comp3050_c0_seq1	ENSCINP00000010257	59.11	653	256	3	84	2018	168	817	0	776
comp3054_c0_seq1	ENSCINP00000023867	51.19	84	37	1	576	337	27	110	2e-22	90.5
comp3055_c0_seq1	ENSCINP00000002830	36.68	259	152	4	227	967	125	383	2e-44	162
comp3056_c0_seq1	ENSCINP00000034297	89.1	156	17	0	514	47	6	161	2e-99	287
comp3058_c0_seq1	ENSCINP00000019408	50.6	168	82	1	271	774	64	230	3e-53	177
comp3063_c0_seq1	ENSCINP00000017571	43.02	444	211	7	60	1391	9	410	6e-97	316
comp3064_c0_seq1	ENSCINP00000020124	35.42	144	92	1	9	440	383	525	9e-23	95.5
comp3064_c0_seq2	ENSCINP00000020124	36.79	106	66	1	71	388	421	525	7e-17	77.8
comp3065_c0_seq1	ENSCINP00000006268	64.42	163	55	1	167	646	7	169	1e-65	206
comp3066_c0_seq1	ENSCINP00000030502	59.82	224	86	2	45	716	7	226	2e-87	267
comp3072_c0_seq1	ENSCINP00000013770	43.69	103	58	0	318	626	22	124	1e-20	88.2
comp3080_c0_seq1	ENSCINP00000004725	37.32	351	201	7	1269	232	3	339	1e-74	239
comp3082_c0_seq1	ENSCINP00000035773	35.87	92	59	0	325	50	13	104	3e-16	70.5
comp3087_c0_seq1	ENSCINP00000032867	32.31	390	203	6	1315	173	68	405	1e-47	170
comp3087_c0_seq2	ENSCINP00000032867	38.22	191	116	1	739	173	215	405	2e-34	129
comp3089_c0_seq1	ENSCINP00000000504	53.81	210	86	4	1017	1628	7	211	4e-66	235
comp3091_c0_seq1	ENSCINP00000021735	35.71	168	80	7	2	439	277	438	3e-18	83.6
comp3096_c0_seq1	ENSCINP00000018416	22.55	275	201	5	254	1042	3	277	2e-19	86.7
comp3097_c0_seq1	ENSCINP00000000847	57.97	69	28	1	3	209	473	540	1e-16	79.7
comp3099_c0_seq1	ENSCINP00000018538	29.89	174	122	0	4	525	75	248	8e-17	78.2
comp3103_c0_seq1	ENSCINP00000012236	67.74	62	20	0	373	188	407	468	4e-24	96.3
comp3104_c0_seq1	ENSCINP00000025711	37.89	285	166	5	65	913	113	388	2e-54	184
comp3114_c0_seq1	ENSCINP00000013265	45.03	171	93	1	5	517	302	471	1e-42	149
comp3115_c0_seq1	ENSCINP00000024741	55.75	113	46	1	330	4	331	443	2e-33	123
comp3117_c0_seq1	ENSCINP00000010771	73.24	71	18	1	842	633	49	119	3e-24	99
comp3126_c0_seq1	ENSCINP00000003623	40.64	342	186	5	1082	63	1	327	5e-97	296
comp3127_c0_seq1	ENSCINP00000022734	31.65	278	153	11	3	803	60	311	1e-23	99.4
comp3130_c0_seq1	ENSCINP00000030583	36.71	395	235	9	1201	59	232	625	4e-55	195
comp3134_c0_seq1	ENSCINP00000008953	52.99	1119	482	19	3480	220	299	1405	0	1063
comp3135_c0_seq1	ENSCINP00000003664	54.21	214	91	2	187	807	3	216	2e-72	233
comp3137_c0_seq1	ENSCINP00000032382	59.2	201	82	0	603	1	54	254	1e-86	260
comp3139_c0_seq1	ENSCINP00000004941	42.16	185	87	4	362	907	2	169	7e-28	114
comp3140_c0_seq1	ENSCINP00000030897	45.28	53	29	0	10	168	165	217	6e-11	55.8
comp3141_c0_seq1	ENSCINP00000011693	40	145	82	2	504	76	17	158	3e-29	107
comp3141_c0_seq2	ENSCINP00000011693	43.81	105	59	0	316	2	17	121	3e-25	94.7
comp3146_c0_seq1	ENSCINP00000011520	57.76	116	44	2	6	350	859	970	1e-35	132
comp3148_c0_seq1	ENSCINP00000023494	23.9	159	118	2	1510	1043	12	170	4e-12	67.4
comp3161_c0_seq1	ENSCINP00000035037	42.26	168	90	2	622	125	37	199	7e-37	130
comp3162_c0_seq1	ENSCINP00000018138	54.7	351	155	2	1750	707	42	391	9e-132	394
comp3166_c0_seq1	ENSCINP00000031678	49.06	159	65	4	159	620	24	171	8e-14	67.8
comp3170_c0_seq1	ENSCINP00000023392	51.77	508	244	1	1538	15	17	523	0	611
comp3175_c0_seq1	ENSCINP00000031207	33.79	219	137	4	57	707	3	215	3e-32	124
comp3176_c0_seq1	ENSCINP00000005354	58.18	55	23	0	1	165	85	139	6e-19	77
comp3186_c0_seq1	ENSCINP00000022240	28.02	182	113	5	246	743	15	194	7e-12	63.5
comp3189_c0_seq1	ENSCINP00000025999	46.12	232	120	3	1233	538	184	410	1e-53	185
comp3191_c0_seq1	ENSCINP00000023576	58.97	234	78	3	1018	317	266	481	3e-78	261
comp3193_c0_seq1	ENSCINP00000022639	60.54	294	116	0	1047	166	1	294	1e-111	330
comp3195_c0_seq1	ENSCINP00000032418	36.21	116	54	3	8	295	103	218	2e-19	79.3
comp3201_c0_seq1	ENSCINP00000024617	69.64	112	34	0	778	1113	277	388	5e-42	159
comp3202_c0_seq1	ENSCINP00000024048	33.14	169	110	2	21	518	1	169	7e-23	96.3
comp3209_c0_seq1	ENSCINP00000010137	58.59	99	37	2	827	543	16	114	5e-27	103
comp3212_c0_seq1	ENSCINP00000001358	35	100	62	1	15	305	104	203	1e-11	60.5
comp3212_c0_seq2	ENSCINP00000001358	33.17	199	126	4	15	599	104	299	3e-25	103
comp3213_c0_seq1	ENSCINP00000012277	29.81	671	342	17	3	1985	1988	2539	1e-55	209
comp3214_c0_seq1	ENSCINP00000031228	52.22	316	134	5	1716	781	1	303	1e-43	162
comp3217_c0_seq1	ENSCINP00000015983	59.69	196	74	2	3153	2566	2	192	1e-68	229
comp3217_c0_seq2	ENSCINP00000015983	59.69	196	74	2	3089	2502	2	192	1e-68	229
comp3218_c0_seq1	ENSCINP00000012576	54.12	255	111	5	107	868	21	270	1e-77	241
comp3220_c0_seq1	ENSCINP00000029940	27.27	154	107	3	642	1091	2	154	1e-15	74.3
comp3221_c0_seq1	ENSCINP00000036594	46.8	250	133	0	760	11	8	257	2e-41	144
comp3222_c0_seq1	ENSCINP00000032506	44.36	399	195	5	1718	2911	1	373	5e-104	332
comp3224_c0_seq1	ENSCINP00000017293	63.51	74	25	2	281	66	1	74	5e-19	81.6
comp3229_c0_seq1	ENSCINP00000024316	51.34	746	283	12	2946	727	1	672	0	710
comp3238_c0_seq1	ENSCINP00000011761	68.09	188	58	1	636	79	1	188	5e-84	251
comp3239_c0_seq1	ENSCINP00000032471	57.51	786	304	10	67	2388	1	768	0	800
comp3239_c0_seq2	ENSCINP00000032471	72.48	556	149	4	67	1725	1	555	0	796
comp3243_c0_seq1	ENSCINP00000030562	57.71	603	243	4	1885	89	2	596	0	683
comp3244_c0_seq2	ENSCINP00000035328	56.36	55	24	0	76	240	1	55	2e-17	76.6
comp3255_c0_seq1	ENSCINP00000005668	77.11	402	92	0	66	1271	1	402	0	573
comp3257_c0_seq1	ENSCINP00000014831	45.7	558	286	4	1844	177	2	544	6e-178	520
comp3261_c0_seq1	ENSCINP00000011861	68.49	73	22	1	145	363	48	119	9e-33	119
comp3262_c0_seq1	ENSCINP00000032632	35.81	511	233	17	117	1511	96	557	2e-36	145
comp3264_c0_seq1	ENSCINP00000025179	42.21	199	111	3	56	652	1	195	2e-46	155
comp3265_c0_seq1	ENSCINP00000007200	49.49	889	316	20	59	2422	1	857	0	674
comp3266_c0_seq1	ENSCINP00000019927	65.44	217	75	0	1535	885	286	502	1e-97	309
comp3266_c0_seq2	ENSCINP00000019927	64.49	245	87	0	1619	885	258	502	4e-110	340
comp3268_c0_seq1	ENSCINP00000017756	72.32	112	31	0	411	76	20	131	8e-46	164
comp3272_c0_seq1	ENSCINP00000033822	43.24	333	179	4	2837	1860	2	331	1e-76	256
comp3273_c0_seq1	ENSCINP00000022480	44.21	95	51	2	50	328	1	95	4e-18	75.1
comp3277_c0_seq1	ENSCINP00000031732	47.79	113	59	0	510	172	7	119	1e-31	114
comp3277_c0_seq2	ENSCINP00000031732	47.79	113	59	0	510	172	7	119	2e-31	114
comp3282_c0_seq1	ENSCINP00000016661	38.53	109	65	2	59	382	3	110	5e-17	74.3
comp3284_c0_seq1	ENSCINP00000019806	58.45	580	176	8	559	2250	51	581	0	629
comp3290_c0_seq1	ENSCINP00000011364	42.33	189	93	5	657	1175	57	245	5e-43	153
comp3295_c0_seq1	ENSCINP00000026426	44.26	357	171	8	2451	1423	32	374	4e-83	281
comp3298_c0_seq1	ENSCINP00000025165	56.13	310	131	4	1804	875	6	310	2e-118	358
comp3299_c0_seq1	ENSCINP00000020088	44.64	280	139	7	90	890	4	280	3e-68	220
comp3301_c0_seq1	ENSCINP00000032734	79.37	63	13	0	724	536	1	63	4e-29	106
comp3305_c0_seq1	ENSCINP00000033021	67.2	750	229	5	549	2759	1	746	0	951
comp3306_c0_seq1	ENSCINP00000035007	86.52	89	12	0	173	439	1	89	2e-53	170
comp3310_c0_seq1	ENSCINP00000012263	44.44	432	219	7	391	1629	3	432	6e-120	364
comp3312_c0_seq1	ENSCINP00000017986	83.33	654	108	1	2140	182	8	661	0	1090
comp3315_c0_seq1	ENSCINP00000003531	57.28	316	119	5	102	1043	5	306	1e-129	379
comp3319_c0_seq1	ENSCINP00000021929	37.89	388	209	10	108	1193	3	384	7e-59	202
comp3320_c0_seq1	ENSCINP00000021774	62.59	417	153	2	163	1410	29	443	0	536
comp3322_c0_seq1	ENSCINP00000033558	50.44	339	154	7	443	1444	51	380	2e-108	337
comp3324_c0_seq1	ENSCINP00000023874	30.77	130	85	4	2	382	100	227	2e-13	64.7
comp3327_c0_seq1	ENSCINP00000003677	57.55	417	152	11	289	1503	53	456	7e-136	412
comp3330_c0_seq1	ENSCINP00000034024	63.78	323	107	2	634	1578	1	321	5e-129	399
comp3331_c0_seq1	ENSCINP00000034032	52.34	107	42	2	194	514	40	137	9e-27	103
comp3334_c0_seq1	ENSCINP00000013803	62.67	450	162	1	223	1554	28	477	0	558
comp3335_c0_seq1	ENSCINP00000001140	44.93	523	256	10	3505	5004	20	533	7e-142	452
comp3335_c0_seq2	ENSCINP00000001140	44.93	523	256	10	943	2442	20	533	1e-147	452
comp3337_c0_seq1	ENSCINP00000031277	48.72	234	110	3	3350	4051	11	234	7e-52	191
comp3338_c0_seq1	ENSCINP00000015464	53.42	234	109	0	1005	304	1	234	6e-77	244
comp3343_c0_seq1	ENSCINP00000008458	34.81	474	234	9	276	1487	38	506	2e-83	278
comp3344_c0_seq1	ENSCINP00000033484	73.97	580	149	2	194	1930	4	582	0	890
comp3349_c0_seq1	ENSCINP00000003408	35.36	280	159	8	933	139	33	305	2e-45	160
comp3350_c0_seq1	ENSCINP00000009371	45.86	157	83	1	1010	540	1	155	2e-33	123
comp3359_c0_seq1	ENSCINP00000027148	27.97	429	245	14	2254	1022	1	383	2e-35	139
comp3361_c0_seq1	ENSCINP00000011903	44.98	229	122	2	204	887	28	253	9e-70	221
comp3362_c0_seq1	ENSCINP00000026590	60.11	183	73	0	23	571	93	275	5e-63	228
comp3362_c0_seq2	ENSCINP00000026590	60.11	183	73	0	23	571	93	275	4e-63	228
comp3368_c0_seq1	ENSCINP00000030577	39.66	174	102	2	113	628	20	192	3e-41	147
comp3373_c0_seq1	ENSCINP00000029957	45.17	259	132	2	1631	855	108	356	7e-68	235
comp3374_c0_seq1	ENSCINP00000029572	56.76	74	31	1	46	264	231	304	2e-19	88.2
comp3376_c0_seq1	ENSCINP00000015003	62.22	659	242	5	2221	263	16	673	0	798
comp3378_c0_seq1	ENSCINP00000016142	27.98	529	300	23	1579	77	5	480	1e-36	142
comp3379_c0_seq1	ENSCINP00000025121	35.61	205	119	6	893	1480	1	201	7e-27	111
comp3381_c0_seq1	ENSCINP00000030061	83.95	299	48	0	1131	235	3	301	6e-169	478
comp3383_c0_seq1	ENSCINP00000023874	28.49	179	115	6	1088	573	30	202	1e-12	66.2
comp3388_c0_seq1	ENSCINP00000004634	24.5	200	144	3	244	828	6	203	2e-13	68.2
comp3389_c0_seq1	ENSCINP00000034561	56.76	185	77	1	127	681	26	207	4e-79	214
comp3392_c0_seq2	ENSCINP00000009431	58.14	344	138	2	2	1021	157	498	6e-119	366
comp3395_c0_seq1	ENSCINP00000029390	56.16	203	84	3	857	264	26	228	8e-48	162
comp3398_c0_seq1	ENSCINP00000011862	55.4	213	95	0	765	127	1	213	2e-70	219
comp3404_c0_seq1	ENSCINP00000008152	50.6	500	247	0	309	1808	41	540	0	554
comp3410_c0_seq1	ENSCINP00000018117	51.52	363	143	4	108	1109	4	362	2e-129	401
comp3411_c0_seq1	ENSCINP00000029641	53.63	179	81	1	2116	1580	17	193	1e-38	144
comp3420_c0_seq2	ENSCINP00000013258	80.24	339	65	1	2461	1445	2	338	0	536
comp3422_c0_seq1	ENSCINP00000013033	53.77	504	233	0	100	1611	1	504	0	575
comp3426_c0_seq1	ENSCINP00000030153	40.07	292	167	5	46	906	1	289	6e-63	211
comp3426_c0_seq2	ENSCINP00000030153	40.07	292	167	5	46	906	1	289	5e-63	211
comp3430_c0_seq1	ENSCINP00000007510	32.49	237	141	3	137	793	24	259	3e-32	125
comp3432_c0_seq1	ENSCINP00000010860	93.32	434	27	1	1649	354	1	434	0	814
comp3436_c0_seq1	ENSCINP00000029828	76.84	95	21	1	65	346	1	95	2e-26	98.6
comp3439_c0_seq1	ENSCINP00000030728	48.87	399	178	7	2366	1230	5	397	7e-110	344
comp3440_c0_seq1	ENSCINP00000032218	86.96	184	24	0	1176	625	1	184	4e-115	337
comp3442_c0_seq1	ENSCINP00000032769	73.91	92	24	0	69	344	1	92	8e-40	141
comp3444_c0_seq1	ENSCINP00000011287	37.47	499	273	13	572	2035	1	471	3e-107	345
comp3446_c0_seq1	ENSCINP00000013855	45.9	329	167	7	1064	2041	9	329	1e-104	327
comp3446_c0_seq2	ENSCINP00000013855	52.54	118	53	2	1064	1414	9	124	7e-39	146
comp3447_c0_seq1	ENSCINP00000007710	45.22	418	224	3	4428	3184	35	450	1e-103	339
comp3452_c0_seq1	ENSCINP00000032763	78.86	402	78	2	2	1189	60	460	0	635
comp3455_c0_seq1	ENSCINP00000015829	34.76	210	131	5	244	855	53	262	8e-38	142
comp3458_c0_seq1	ENSCINP00000033253	35	220	116	5	60	650	3	218	5e-31	118
comp3462_c0_seq1	ENSCINP00000004212	42.46	325	176	5	1084	119	21	337	4e-86	267
comp3463_c0_seq1	ENSCINP00000036405	63.3	109	40	0	55	381	117	225	3e-45	161
comp3464_c0_seq1	ENSCINP00000023420	48.84	215	108	1	2137	2775	1	215	4e-63	216
comp3464_c0_seq2	ENSCINP00000034133	55.56	54	24	0	164	3	54	107	5e-15	68.9
comp3465_c0_seq1	ENSCINP00000024022	34.96	123	63	6	565	912	28	140	6e-12	63.5
comp3466_c0_seq1	ENSCINP00000009116	77.18	149	34	0	550	104	2	150	4e-81	241
comp3469_c0_seq1	ENSCINP00000001368	70.08	254	76	0	95	856	18	271	3e-113	342
comp3470_c0_seq1	ENSCINP00000027269	50	154	68	2	55	498	1	151	3e-47	154
comp3471_c0_seq1	ENSCINP00000018919	66.67	501	121	5	1851	478	4	501	0	685
comp3474_c0_seq1	ENSCINP00000002277	47.58	227	109	5	975	316	1	224	6e-72	231
comp3476_c0_seq1	ENSCINP00000001358	31.34	284	178	7	1299	496	21	303	6e-29	115
comp3483_c0_seq1	ENSCINP00000016395	53.79	448	179	4	4243	2966	9	450	6e-152	471
comp3485_c0_seq1	ENSCINP00000033037	89.53	86	9	0	214	471	1	86	2e-54	174
comp3486_c0_seq1	ENSCINP00000015488	55.92	363	153	3	93	1172	6	364	8e-136	399
comp3491_c0_seq1	ENSCINP00000018444	65.82	196	67	0	955	368	95	290	6e-89	276
comp3493_c0_seq1	ENSCINP00000036063	79.31	116	18	1	252	599	1	110	2e-63	197
comp3494_c0_seq1	ENSCINP00000001925	34.66	352	220	8	1275	232	2	347	3e-69	227
comp3496_c0_seq1	ENSCINP00000005664	36.63	202	124	3	10	615	255	452	1e-43	155
comp3497_c0_seq1	ENSCINP00000016919	39.78	279	163	5	22	849	5	281	5e-59	192
comp3498_c0_seq1	ENSCINP00000013593	41.3	322	178	4	1119	184	10	330	4e-79	249
comp3499_c0_seq1	ENSCINP00000016177	40.98	305	160	8	197	1087	22	314	4e-47	170
comp3500_c0_seq1	ENSCINP00000024634	34.52	394	192	12	152	1303	3	340	9e-50	183
comp3501_c0_seq1	ENSCINP00000023802	27.94	383	237	9	1234	188	5	382	9e-31	122
comp3513_c0_seq1	ENSCINP00000011600	68.85	687	207	2	143	2182	33	719	0	954
comp3514_c0_seq1	ENSCINP00000026013	45.97	124	66	1	169	540	14	136	6e-33	117
comp3516_c0_seq1	ENSCINP00000022790	46.98	281	139	5	975	133	33	303	8e-88	271
comp3518_c0_seq1	ENSCINP00000014414	58.1	506	179	6	1	1467	264	753	2e-165	493
comp3520_c0_seq1	ENSCINP00000035445	58.65	208	85	1	626	3	17	223	2e-94	278
comp3522_c0_seq1	ENSCINP00000018732	39.51	329	167	10	2510	1569	84	395	2e-52	191
comp3522_c0_seq2	ENSCINP00000018732	40.68	295	152	9	2838	1972	84	361	4e-48	179
comp3526_c0_seq1	ENSCINP00000001635	52.94	68	26	2	453	250	24	85	3e-16	71.2
comp3527_c0_seq1	ENSCINP00000019226	52.35	170	81	0	1337	828	34	203	6e-57	190
comp3528_c0_seq2	ENSCINP00000003883	37.1	186	109	4	27	563	263	447	1e-31	126
comp3529_c0_seq1	ENSCINP00000035685	53.38	133	62	0	760	362	11	143	9e-44	148
comp3531_c0_seq1	ENSCINP00000004616	56.67	180	76	1	2437	1898	24	201	6e-64	214
comp3536_c0_seq1	ENSCINP00000019090	44.89	617	326	8	2614	785	8	617	0	551
comp3538_c0_seq1	ENSCINP00000010927	50.2	500	245	2	1575	85	3	501	5e-175	510
comp3539_c0_seq1	ENSCINP00000009171	65.93	496	141	7	569	2047	11	481	0	682
comp3546_c0_seq1	ENSCINP00000014127	41.75	721	412	6	2697	547	209	925	2e-178	543
comp3547_c0_seq1	ENSCINP00000016783	58.39	322	124	7	1445	2395	386	702	2e-99	326
comp3549_c0_seq1	ENSCINP00000035399	50.7	215	86	6	77	703	1	201	3e-45	158
comp3555_c0_seq1	ENSCINP00000035062	56.6	53	23	0	1182	1024	329	381	6e-18	85.5
comp3556_c0_seq1	ENSCINP00000011502	39.02	305	175	6	87	986	34	332	8e-68	219
comp3557_c0_seq1	ENSCINP00000015504	65.9	478	153	3	1887	475	17	491	0	683
comp3561_c0_seq1	ENSCINP00000034295	51.41	142	61	2	131	532	80	221	9e-38	133
comp3561_c0_seq2	ENSCINP00000034295	47.73	220	102	4	104	724	2	221	1e-54	179
comp3563_c0_seq1	ENSCINP00000032611	49.25	266	131	2	1729	932	31	292	2e-71	235
comp3564_c0_seq1	ENSCINP00000027777	40.69	231	107	4	51	704	1	214	1e-49	167
comp3567_c0_seq1	ENSCINP00000007986	31.67	240	138	7	832	1542	36	252	4e-23	100
comp3568_c0_seq1	ENSCINP00000024697	50.15	335	162	4	41	1033	3	336	2e-105	325
comp3569_c0_seq1	ENSCINP00000005943	59.07	215	88	0	646	2	5	219	1e-88	279
comp3570_c0_seq1	ENSCINP00000036261	65.25	118	38	1	307	651	36	153	9e-43	148
comp3575_c0_seq1	ENSCINP00000003770	32.39	352	196	11	98	1072	5	341	8e-47	164
comp3577_c0_seq1	ENSCINP00000011364	45.6	193	90	4	989	426	63	245	1e-50	175
comp3581_c0_seq1	ENSCINP00000023559	88.8	125	14	0	691	317	3	127	2e-77	232
comp3583_c0_seq1	ENSCINP00000008954	60.78	204	79	1	724	116	46	249	1e-86	262
comp3584_c0_seq1	ENSCINP00000024252	38.27	324	182	6	1677	736	1	316	7e-63	211
comp3587_c0_seq1	ENSCINP00000009869	48.14	376	191	3	1445	324	4	377	3e-123	369
comp3590_c0_seq1	ENSCINP00000004081	54.49	334	144	3	1735	752	203	534	8e-120	380
comp3593_c0_seq1	ENSCINP00000005288	25.98	204	126	6	151	756	9	189	1e-11	62.8
comp3595_c0_seq1	ENSCINP00000006719	43.69	206	97	4	811	218	15	209	6e-50	167
comp3596_c0_seq1	ENSCINP00000010181	43.68	174	80	5	302	814	63	221	4e-33	124
comp3597_c0_seq2	ENSCINP00000024518	46.25	320	126	6	1879	950	493	776	6e-87	291
comp3598_c0_seq1	ENSCINP00000015809	52.27	551	252	3	2034	412	417	966	0	587
comp3599_c0_seq1	ENSCINP00000026995	54.94	324	142	3	48	1019	4	323	3e-116	348
comp3602_c0_seq1	ENSCINP00000026518	44.6	139	66	4	1676	1284	205	340	3e-21	94.4
comp3604_c0_seq1	ENSCINP00000011913	64.69	388	133	3	255	1418	36	419	9e-169	496
comp3605_c0_seq1	ENSCINP00000016192	61.78	314	104	7	1662	754	58	366	9e-119	362
comp3606_c0_seq1	ENSCINP00000014813	76.47	153	36	0	556	98	19	171	7e-80	239
comp3609_c0_seq1	ENSCINP00000002615	56.52	322	138	1	34	993	3	324	2e-124	371
comp3621_c0_seq1	ENSCINP00000017093	62.89	97	36	0	291	1	1	97	9e-38	130
comp3622_c0_seq1	ENSCINP00000006917	26.29	213	99	12	512	3	8	205	3e-13	66.2
comp3624_c0_seq1	ENSCINP00000003589	30.53	95	66	0	658	942	2	96	6e-11	60.1
comp3624_c0_seq2	ENSCINP00000003589	29.41	119	83	1	658	1014	2	119	1e-12	64.7
comp3625_c0_seq1	ENSCINP00000013341	34.42	154	97	1	104	565	4	153	2e-24	97.1
comp3629_c0_seq1	ENSCINP00000010005	36.03	247	112	5	610	1344	2	204	8e-43	159
comp3630_c0_seq1	ENSCINP00000025072	31.13	257	150	7	170	928	27	260	2e-24	105
comp3631_c0_seq1	ENSCINP00000020030	33.08	133	85	2	255	647	10	140	9e-18	77
comp3633_c0_seq1	ENSCINP00000031442	34.44	363	188	10	387	1385	1	343	7e-48	173
comp3639_c0_seq1	ENSCINP00000017029	29.58	142	95	5	27	443	71	210	8e-11	60.8
comp3639_c0_seq2	ENSCINP00000017029	27.62	210	140	7	32	655	2	201	1e-17	83.2
comp3640_c0_seq1	ENSCINP00000015540	97.67	430	10	0	1411	122	1	430	0	823
comp3646_c0_seq1	ENSCINP00000008072	68.25	315	94	2	5	931	116	430	2e-143	437
comp3651_c0_seq1	ENSCINP00000030867	43.48	69	37	1	70	276	384	450	2e-12	62.8
comp3652_c0_seq1	ENSCINP00000013890	40.56	180	107	0	3	542	645	824	5e-38	145
comp3655_c0_seq1	ENSCINP00000017456	30.77	403	251	9	101	1279	67	451	1e-56	197
comp3659_c0_seq1	ENSCINP00000017625	46.3	216	108	2	86	709	4	219	2e-62	200
comp3662_c0_seq1	ENSCINP00000012898	31.47	143	79	6	49	453	1	132	1e-13	66.6
comp3666_c0_seq1	ENSCINP00000024009	38.5	187	92	5	671	174	2	186	8e-30	118
comp3667_c0_seq1	ENSCINP00000003011	40	190	84	3	1837	1268	14	173	1e-12	66.6
comp3670_c0_seq1	ENSCINP00000026712	52.61	249	107	4	787	56	25	267	1e-85	261
comp3675_c0_seq1	ENSCINP00000023620	43.09	181	100	2	1636	1100	7	186	3e-41	147
comp3679_c0_seq1	ENSCINP00000007786	75.38	325	79	1	118	1089	1	325	0	537
comp3681_c0_seq1	ENSCINP00000011104	45.56	180	94	4	171	701	7	185	6e-46	155
comp3694_c0_seq1	ENSCINP00000031613	65.36	179	60	1	934	404	4	182	1e-75	234
comp3695_c0_seq1	ENSCINP00000023436	31.47	251	155	4	459	1160	3	253	2e-28	112
comp3696_c0_seq1	ENSCINP00000036536	55.22	201	89	1	152	754	1	200	2e-59	201
comp3697_c0_seq1	ENSCINP00000016753	73.4	470	124	1	1588	182	7	476	0	711
comp3700_c0_seq1	ENSCINP00000008284	59.92	257	98	3	150	911	1	255	1e-99	321
comp3705_c0_seq1	ENSCINP00000032225	65.06	166	58	0	583	86	8	173	1e-71	220
comp3706_c0_seq1	ENSCINP00000031219	34.8	273	163	5	209	997	3	270	9e-43	162
comp3711_c0_seq1	ENSCINP00000023292	72.81	114	31	0	95	436	1	114	6e-57	181
comp3712_c0_seq1	ENSCINP00000001529	57.14	105	44	1	2	313	61	165	3e-35	127
comp3714_c0_seq1	ENSCINP00000031535	35.91	298	190	1	1057	167	24	321	2e-53	184
comp3714_c0_seq2	ENSCINP00000031535	35.91	298	190	1	1057	167	24	321	7e-54	184
comp3715_c0_seq1	ENSCINP00000030127	49.49	99	50	0	44	340	3	101	2e-30	111
comp3717_c0_seq1	ENSCINP00000001409	37.67	515	267	13	149	1642	15	492	6e-90	295
comp3724_c0_seq1	ENSCINP00000033277	83.26	233	39	0	884	186	1	233	8e-141	400
comp3727_c0_seq1	ENSCINP00000008469	67.63	312	101	0	145	1080	1	312	6e-124	370
comp3729_c0_seq1	ENSCINP00000009426	59.18	316	118	1	219	1133	5	320	1e-141	414
comp3731_c0_seq1	ENSCINP00000011776	44.29	70	39	0	94	303	14	83	5e-17	75.9
comp3732_c0_seq1	ENSCINP00000012263	32.2	264	160	9	38	808	177	428	2e-28	113
comp3736_c0_seq1	ENSCINP00000015193	82.72	434	75	0	1602	301	1	434	0	692
comp3737_c0_seq1	ENSCINP00000025271	71.02	245	71	0	2731	1997	3	247	2e-95	307
comp3738_c0_seq1	ENSCINP00000001663	75.05	541	134	1	51	1673	1	540	0	838
comp3744_c0_seq1	ENSCINP00000020159	47.37	266	134	4	138	929	56	317	6e-69	223
comp3748_c0_seq1	ENSCINP00000018757	30.5	318	158	6	1765	812	110	364	9e-40	150
comp3759_c0_seq1	ENSCINP00000024072	72.88	59	15	1	11	187	1	58	2e-24	90.1
comp3761_c0_seq1	ENSCINP00000020024	35.94	217	125	8	690	70	40	252	1e-31	119
comp3767_c0_seq1	ENSCINP00000035636	30.36	616	407	10	118	1935	1	604	3e-94	306
comp3773_c0_seq1	ENSCINP00000017789	25.64	156	99	5	116	547	29	179	6e-11	59.7
comp3777_c0_seq1	ENSCINP00000032694	62.46	594	215	5	92	1867	9	596	0	774
comp3778_c0_seq1	ENSCINP00000021289	43.75	128	66	2	110	487	20	143	4e-27	104
comp3781_c0_seq1	ENSCINP00000027390	58.1	253	102	4	48	803	3	252	9e-95	285
comp3784_c0_seq1	ENSCINP00000034330	54.07	246	108	1	45	767	1	246	2e-82	254
comp3784_c0_seq2	ENSCINP00000034330	46.46	127	63	1	382	747	120	246	3e-28	110
comp3797_c0_seq1	ENSCINP00000019449	68.58	226	71	0	1076	399	2	227	2e-111	328
comp3800_c0_seq1	ENSCINP00000035686	58.14	129	54	0	756	370	32	160	3e-48	162
comp3800_c0_seq2	ENSCINP00000035686	58.14	129	54	0	1125	739	32	160	4e-47	162
comp3802_c0_seq1	ENSCINP00000026825	39.7	199	112	3	740	165	3	200	3e-48	166
comp3805_c0_seq1	ENSCINP00000003290	42.34	633	298	14	301	2061	25	636	2e-141	438
comp3809_c0_seq1	ENSCINP00000025643	30.06	173	85	6	10	447	85	248	3e-16	75.9
comp3809_c0_seq2	ENSCINP00000025643	29.27	205	107	6	10	543	85	278	2e-19	86.3
comp3813_c0_seq1	ENSCINP00000030802	61.11	108	40	1	162	479	2	109	9e-20	81.6
comp3824_c0_seq1	ENSCINP00000013980	69.51	925	226	13	625	3354	106	989	0	1128
comp3825_c0_seq1	ENSCINP00000030225	38.71	93	45	3	467	745	89	169	7e-11	60.8
comp3825_c0_seq2	ENSCINP00000030225	32.8	189	103	7	1283	1837	1	169	5e-20	89.4
comp3826_c0_seq1	ENSCINP00000031363	50	296	139	4	1712	840	1	292	6e-91	286
comp3827_c0_seq1	ENSCINP00000014417	81.58	505	82	5	2805	1300	1	497	0	761
comp3832_c0_seq1	ENSCINP00000015151	43.81	210	94	6	761	201	10	218	5e-53	175
comp3836_c0_seq1	ENSCINP00000019596	77.22	79	18	0	237	1	251	329	1e-40	139
comp3837_c0_seq1	ENSCINP00000002195	50	80	40	0	119	358	30	109	4e-21	84
comp3838_c0_seq1	ENSCINP00000014371	67.84	827	259	2	99	2558	21	847	0	1015
comp3839_c0_seq1	ENSCINP00000010199	35.77	123	79	0	299	667	2	124	6e-18	84.7
comp3843_c0_seq1	ENSCINP00000031689	55.77	156	69	0	712	245	17	172	3e-63	198
comp3847_c0_seq1	ENSCINP00000009947	32.89	301	185	5	184	1077	1	287	9e-35	131
comp3849_c0_seq1	ENSCINP00000032702	65.66	99	34	0	445	149	2	100	6e-44	144
comp3858_c0_seq1	ENSCINP00000031465	48.28	87	44	1	1183	923	6	91	1e-18	82
comp3865_c0_seq1	ENSCINP00000012400	51.69	118	47	4	327	1	1	117	4e-23	92.4
comp3868_c0_seq1	ENSCINP00000026656	57.75	213	87	2	414	1043	55	267	8e-64	218
comp3873_c0_seq1	ENSCINP00000007322	42.3	844	445	12	2678	186	16	830	0	649
comp3874_c0_seq1	ENSCINP00000022785	42.5	80	44	1	241	2	13	90	4e-16	74.7
comp3875_c0_seq1	ENSCINP00000031276	60.49	329	128	2	188	1171	6	333	9e-130	395
comp3875_c0_seq2	ENSCINP00000031276	59.85	274	108	2	839	1657	61	333	2e-100	322
comp3876_c0_seq1	ENSCINP00000019435	41.92	291	160	3	4	861	464	750	3e-62	214
comp3878_c0_seq1	ENSCINP00000032341	33.56	149	94	4	438	1	1	147	7e-13	64.3
comp3878_c0_seq2	ENSCINP00000032341	33.56	149	94	4	438	1	1	147	4e-13	64.3
comp3881_c0_seq1	ENSCINP00000018159	40.23	343	176	4	1	945	105	446	2e-88	275
comp3895_c0_seq1	ENSCINP00000014983	46.75	169	84	3	81	575	4	170	2e-44	159
comp3902_c0_seq1	ENSCINP00000003429	50	230	84	7	146	784	37	252	2e-54	184
comp3910_c0_seq1	ENSCINP00000013095	71.57	102	29	0	307	2	120	221	2e-48	158
comp3912_c0_seq1	ENSCINP00000010265	55.74	122	52	1	739	380	450	571	3e-36	134
comp3913_c0_seq1	ENSCINP00000017943	73.81	42	11	0	403	528	1	42	4e-13	66.2
comp3919_c0_seq1	ENSCINP00000015815	31.28	195	102	6	52	633	3	166	4e-16	75.9
comp3920_c0_seq1	ENSCINP00000000151	34.62	104	64	3	490	191	270	373	2e-12	65.5
comp3925_c0_seq1	ENSCINP00000014372	76.43	140	27	2	468	55	1	136	3e-70	212
comp3926_c0_seq1	ENSCINP00000021056	48.57	140	70	2	506	87	20	157	2e-35	132
comp3929_c0_seq1	ENSCINP00000036411	40.7	489	262	10	1416	1	7	484	4e-117	359
comp3931_c0_seq1	ENSCINP00000010865	42.78	381	211	4	1148	21	358	736	2e-80	266
comp3939_c0_seq1	ENSCINP00000015869	28.65	192	107	3	197	772	198	359	8e-13	68.9
comp3940_c0_seq1	ENSCINP00000022560	47.46	118	61	1	645	295	358	475	6e-31	117
comp3947_c0_seq1	ENSCINP00000015845	57.99	169	70	1	15	521	1	168	4e-64	197
comp3948_c0_seq1	ENSCINP00000003367	37.11	582	352	7	14	1723	2362	2941	3e-101	339
comp3951_c0_seq1	ENSCINP00000028433	46.41	181	89	3	2	538	46	220	1e-52	176
comp3952_c0_seq1	ENSCINP00000026364	36.87	179	102	5	4	519	9	183	2e-21	88.6
comp3955_c0_seq1	ENSCINP00000031919	68.79	298	86	4	508	1401	5	295	6e-114	362
comp3958_c0_seq1	ENSCINP00000013103	29.23	195	117	8	186	752	92	271	4e-16	77
comp3961_c0_seq1	ENSCINP00000019334	76.06	213	51	0	857	219	1	213	5e-91	273
comp3963_c0_seq1	ENSCINP00000002067	31.35	185	112	7	550	8	8	181	2e-14	70.1
comp3974_c0_seq1	ENSCINP00000026918	45.93	135	63	3	4	408	69	193	2e-33	118
comp3979_c0_seq1	ENSCINP00000032040	33.98	259	157	8	15	773	204	454	4e-31	121
comp3981_c0_seq1	ENSCINP00000015129	65.45	165	57	0	3	497	609	773	1e-77	248
comp3987_c0_seq1	ENSCINP00000010637	54.72	53	24	0	635	477	311	363	3e-11	60.8
comp4007_c0_seq1	ENSCINP00000022334	35.56	225	132	7	685	26	21	237	1e-35	137
comp4016_c0_seq1	ENSCINP00000015488	56.13	212	91	2	842	213	4	215	5e-63	205
comp4017_c0_seq1	ENSCINP00000021727	27.19	114	80	1	306	647	21	131	4e-14	68.6
comp4022_c0_seq1	ENSCINP00000012800	65.96	188	64	0	1128	1691	2	189	4e-87	274
comp4024_c0_seq1	ENSCINP00000021959	60.94	64	25	0	624	433	4	67	4e-14	69.3
comp4024_c0_seq2	ENSCINP00000021959	60.94	64	25	0	543	352	4	67	3e-14	69.3
comp4026_c0_seq1	ENSCINP00000035795	48.48	33	17	0	240	142	46	78	5e-11	45.4
comp4030_c0_seq1	ENSCINP00000003194	56.67	150	65	0	3	452	782	931	5e-38	139
comp4033_c0_seq1	ENSCINP00000031207	34.78	138	84	3	407	3	30	164	6e-20	82.4
comp4043_c0_seq1	ENSCINP00000023645	35.06	154	92	4	2	442	94	246	5e-26	100
comp4045_c0_seq1	ENSCINP00000016652	50.7	142	69	1	64	486	4	145	8e-40	144
comp4049_c0_seq1	ENSCINP00000008258	31.78	214	131	6	124	744	29	234	4e-20	89
comp4054_c0_seq1	ENSCINP00000035212	44.59	74	41	0	224	3	103	176	7e-19	77.8
comp4055_c0_seq1	ENSCINP00000008649	48.48	363	168	11	3	1076	19	367	5e-97	297
comp4057_c0_seq1	ENSCINP00000033849	24.89	233	168	2	142	840	2	227	9e-26	102
comp4067_c0_seq1	ENSCINP00000036428	42.92	240	132	2	3	710	1524	1762	5e-71	238
comp4068_c0_seq1	ENSCINP00000001839	47.26	146	76	1	438	1	1	145	5e-40	144
comp4071_c0_seq1	ENSCINP00000035553	73.81	84	22	0	114	365	1	84	2e-22	93.2
comp4072_c0_seq1	ENSCINP00000008143	38.81	134	82	0	558	157	132	265	2e-26	102
comp4077_c0_seq1	ENSCINP00000035737	58.82	221	89	1	831	169	20	238	8e-88	276
comp4083_c0_seq1	ENSCINP00000021730	31.54	260	142	7	209	958	36	269	1e-28	112
comp4088_c0_seq1	ENSCINP00000036068	33.94	165	90	4	464	3	61	217	1e-21	89.4
comp4089_c0_seq1	ENSCINP00000010295	43.12	160	75	4	455	15	99	255	6e-39	142
comp4104_c0_seq1	ENSCINP00000032889	30.41	171	112	3	169	678	43	207	3e-19	87.4
comp4106_c0_seq1	ENSCINP00000034509	34.19	117	70	2	148	492	656	767	8e-15	75.5
comp4111_c0_seq1	ENSCINP00000012483	75.77	392	92	1	2634	1468	7	398	0	535
comp4115_c0_seq1	ENSCINP00000010340	38.35	399	155	13	1061	54	11	381	6e-70	230
comp4121_c0_seq1	ENSCINP00000012842	37.16	218	137	0	2	655	71	288	5e-54	182
comp4127_c0_seq1	ENSCINP00000035090	44.53	137	75	1	1	411	211	346	3e-34	125
comp4133_c0_seq1	ENSCINP00000032601	49.78	227	109	3	675	4	767	991	2e-74	247
comp4136_c0_seq1	ENSCINP00000031939	37.04	108	68	0	292	615	1	108	4e-23	94.4
comp4137_c0_seq1	ENSCINP00000016413	50.98	153	74	1	6	464	76	227	7e-40	137
comp4141_c0_seq1	ENSCINP00000006194	47.06	68	36	0	38	241	18	85	2e-19	81.6
comp4149_c0_seq1	ENSCINP00000022371	58.4	125	52	0	376	2	195	319	2e-45	157
comp4150_c0_seq1	ENSCINP00000015488	59.77	87	35	0	263	3	6	92	6e-31	114
comp4154_c0_seq1	ENSCINP00000014414	62.71	236	80	3	41	739	14	244	2e-78	254
comp4157_c0_seq1	ENSCINP00000004562	40.23	435	198	10	1256	6	6	396	1e-77	262
comp4157_c0_seq2	ENSCINP00000004562	39.35	432	202	8	1244	6	6	396	2e-77	261
comp4159_c0_seq1	ENSCINP00000002483	26.71	161	106	4	372	842	66	218	9e-11	60.1
comp4163_c0_seq1	ENSCINP00000008707	57.66	111	47	0	333	1	34	144	1e-38	134
comp4170_c0_seq1	ENSCINP00000025735	25.66	113	83	1	338	3	7	119	3e-13	65.5
comp4175_c0_seq1	ENSCINP00000032234	39.62	106	55	1	523	233	133	238	5e-24	95.1
comp4176_c0_seq1	ENSCINP00000024833	56.75	578	220	4	1735	2	187	734	0	674
comp4177_c0_seq1	ENSCINP00000021863	32.07	184	116	5	596	66	205	386	2e-23	95.5
comp4177_c0_seq2	ENSCINP00000021863	29.81	161	105	4	530	66	228	386	8e-18	79.7
comp4179_c0_seq1	ENSCINP00000000307	51.28	78	36	1	129	362	1	76	2e-19	82
comp4181_c0_seq1	ENSCINP00000035553	64.38	73	25	1	219	1	1229	1300	2e-24	96.3
comp4188_c0_seq1	ENSCINP00000024481	36.17	235	116	6	2	706	199	399	7e-39	141
comp4193_c0_seq1	ENSCINP00000022713	47.06	51	27	0	251	403	1	51	9e-11	58.2
comp4194_c0_seq1	ENSCINP00000029696	53.17	126	59	0	55	432	9	134	5e-43	143
comp4200_c0_seq1	ENSCINP00000009731	38.38	185	99	5	527	6	489	669	2e-13	67.8
comp4203_c0_seq1	ENSCINP00000014922	72.28	184	51	0	553	2	514	697	3e-85	274
comp4203_c0_seq2	ENSCINP00000014922	72.83	184	50	0	553	2	514	697	4e-86	275
comp4207_c0_seq1	ENSCINP00000013633	51.58	95	41	3	2	277	233	325	3e-23	92.4
comp4210_c0_seq1	ENSCINP00000018196	49.28	207	97	2	9	620	247	448	7e-54	186
comp4212_c0_seq1	ENSCINP00000013593	42.13	235	131	1	2	691	96	330	2e-66	211
comp4219_c0_seq1	ENSCINP00000010996	24.9	245	180	2	888	163	10	253	3e-26	105
comp4228_c0_seq1	ENSCINP00000017790	39.85	133	55	3	139	465	277	408	1e-19	85.9
comp4229_c0_seq1	ENSCINP00000034393	45.96	198	63	4	12	476	214	410	4e-42	148
comp4240_c0_seq1	ENSCINP00000022661	51.24	201	86	1	63	665	1	189	9e-69	215
comp4256_c0_seq1	ENSCINP00000015917	37.7	244	141	6	792	70	4	239	3e-50	170
comp4256_c1_seq1	ENSCINP00000005121	35.06	174	89	7	220	678	72	242	2e-17	80.9
comp4260_c0_seq1	ENSCINP00000033191	94.48	145	8	0	37	471	1	145	4e-97	281
comp4262_c0_seq1	ENSCINP00000014974	71.69	219	53	1	659	3	1	210	6e-111	332
comp4265_c0_seq1	ENSCINP00000035948	67.06	85	28	0	527	273	23	107	3e-35	121
comp4268_c0_seq1	ENSCINP00000033141	56.69	157	65	1	77	547	4	157	1e-59	187
comp4276_c0_seq1	ENSCINP00000017993	43.61	360	199	2	1153	86	2	361	9e-104	317
comp4281_c0_seq1	ENSCINP00000018316	39.33	178	104	1	1	522	217	394	9e-39	137
comp4282_c0_seq1	ENSCINP00000012418	59.17	218	88	1	228	881	8	224	2e-89	270
comp4283_c0_seq1	ENSCINP00000010226	82.61	207	36	0	670	50	280	486	8e-125	365
comp4286_c0_seq1	ENSCINP00000002897	39.42	137	76	4	6	407	352	484	3e-23	94.7
comp4288_c0_seq1	ENSCINP00000008272	62.95	359	124	5	2	1060	25	380	4e-152	444
comp4292_c0_seq1	ENSCINP00000025646	56.41	78	33	1	5	235	37	114	1e-28	102
comp4296_c0_seq1	ENSCINP00000019224	64	75	25	1	261	43	183	257	7e-25	97.1
comp4298_c0_seq1	ENSCINP00000029191	69.7	66	20	0	622	425	6	71	3e-29	108
comp4300_c0_seq1	ENSCINP00000017175	81.91	376	68	0	2	1129	123	498	0	598
comp4303_c0_seq1	ENSCINP00000031983	43.82	267	140	4	5	787	205	467	7e-59	197
comp4305_c0_seq1	ENSCINP00000002231	63.2	231	85	0	146	838	9	239	3e-100	312
comp4314_c0_seq1	ENSCINP00000005994	37.17	191	102	6	516	1061	10	191	2e-22	98.6
comp4319_c0_seq1	ENSCINP00000018124	92.55	94	7	0	1	282	324	417	1e-58	187
comp4319_c0_seq2	ENSCINP00000018124	100	75	0	0	1	225	324	398	1e-47	157
comp4320_c0_seq1	ENSCINP00000035433	54.76	126	56	1	569	192	1	125	1e-41	145
comp4324_c0_seq1	ENSCINP00000035465	59.82	112	37	1	1320	1009	68	179	1e-29	113
comp4329_c0_seq1	ENSCINP00000029910	44.96	387	209	2	1161	1	8	390	1e-110	342
comp4330_c0_seq1	ENSCINP00000020699	85.53	76	11	0	313	540	35	110	6e-28	103
comp4332_c0_seq1	ENSCINP00000004926	43.48	69	39	0	67	273	8	76	9e-17	73.6
comp4335_c0_seq1	ENSCINP00000005863	27.6	337	215	10	76	1047	1	321	2e-33	127
comp4336_c0_seq1	ENSCINP00000003497	72.08	154	43	0	1	462	191	344	9e-72	229
comp4337_c0_seq1	ENSCINP00000010847	62.77	274	101	1	101	919	1	274	2e-114	337
comp4337_c0_seq2	ENSCINP00000010847	58.29	187	74	2	309	866	91	274	1e-63	206
comp4344_c0_seq1	ENSCINP00000020149	72.41	87	24	0	437	177	33	119	2e-26	99
comp4355_c0_seq1	ENSCINP00000013813	36.7	406	212	8	67	1236	479	855	5e-59	208
comp4358_c0_seq1	ENSCINP00000020154	30.68	251	166	6	828	97	17	266	1e-31	119
comp4359_c0_seq1	ENSCINP00000012063	36.34	399	211	6	1265	174	184	574	4e-66	223
comp4360_c0_seq1	ENSCINP00000022698	83.16	95	16	0	183	467	7	101	7e-52	163
comp4366_c0_seq1	ENSCINP00000002830	41.57	89	47	2	264	7	238	324	5e-12	60.5
comp4367_c0_seq1	ENSCINP00000028144	44.92	118	63	1	84	431	19	136	5e-32	112
comp4368_c0_seq1	ENSCINP00000032552	56.16	73	31	1	476	694	137	208	2e-19	83.2
comp4370_c0_seq1	ENSCINP00000002235	84.31	204	32	0	686	75	1	204	1e-115	333
comp4372_c0_seq1	ENSCINP00000012854	40	85	50	1	363	112	15	99	3e-13	64.3
comp4373_c0_seq1	ENSCINP00000026139	60.78	102	38	1	37	336	1	102	8e-32	110
comp4375_c0_seq1	ENSCINP00000014504	56.62	302	131	0	2484	1579	1	302	1e-112	353
comp4377_c0_seq1	ENSCINP00000010489	42.54	362	199	4	1076	6	377	734	6e-69	234
comp4378_c0_seq1	ENSCINP00000013692	66.77	328	100	3	1	984	133	451	4e-154	446
comp4382_c0_seq1	ENSCINP00000022734	34.87	152	95	3	458	12	352	502	2e-26	103
comp4389_c0_seq1	ENSCINP00000010827	49.34	152	71	3	26	469	8	157	2e-34	129
comp4390_c0_seq1	ENSCINP00000002919	28.49	372	205	13	1007	36	15	373	1e-31	126
comp4400_c0_seq1	ENSCINP00000010977	41.49	94	55	0	108	389	5	98	3e-20	86.7
comp4401_c0_seq1	ENSCINP00000021703	48.65	111	57	0	1	333	314	424	1e-29	112
comp4402_c0_seq1	ENSCINP00000011601	27	237	139	3	49	759	356	558	6e-26	107
comp4404_c0_seq1	ENSCINP00000001743	47.62	126	54	1	396	19	241	354	4e-32	117
comp4406_c0_seq1	ENSCINP00000001993	45.71	70	38	0	122	331	1	70	5e-17	72.8
comp4408_c0_seq1	ENSCINP00000002707	41.55	219	126	2	655	2	890	1107	9e-47	166
comp4411_c0_seq1	ENSCINP00000009347	32.61	184	109	5	532	2	409	584	2e-21	90.9
comp4413_c0_seq1	ENSCINP00000020451	37.44	414	205	5	218	1393	53	434	7e-78	253
comp4416_c0_seq1	ENSCINP00000022040	87.42	151	19	0	68	520	1	151	2e-86	276
comp4417_c0_seq1	ENSCINP00000024387	58.1	105	44	0	559	245	385	489	1e-31	119
comp4420_c0_seq1	ENSCINP00000013742	29.89	435	265	16	1276	2	374	778	6e-42	161
comp4422_c0_seq1	ENSCINP00000008501	29.94	177	110	2	4	534	2047	2209	5e-12	63.5
comp4423_c0_seq1	ENSCINP00000017702	68.51	181	55	2	539	3	66	246	8e-78	242
comp4427_c0_seq1	ENSCINP00000019028	60.87	69	27	0	207	1	14	82	2e-21	88.2
comp4432_c0_seq1	ENSCINP00000034010	35.45	189	107	5	565	26	14	196	4e-28	110
comp4452_c0_seq1	ENSCINP00000017625	42.27	97	56	0	299	9	97	193	9e-22	86.3
comp4454_c0_seq1	ENSCINP00000007111	35.85	106	65	1	369	61	138	243	2e-20	84
comp4456_c0_seq1	ENSCINP00000006216	34.95	186	113	3	586	29	43	220	3e-25	102
comp4458_c0_seq1	ENSCINP00000031511	79.39	165	34	0	2	496	3778	3942	1e-72	239
comp4459_c0_seq1	ENSCINP00000025214	50.83	120	59	0	7	366	746	865	3e-40	143
comp4467_c0_seq1	ENSCINP00000031694	40.43	94	50	3	1046	777	300	391	3e-15	75.1
comp4469_c0_seq1	ENSCINP00000031919	59.81	209	67	3	2	625	293	485	6e-67	223
comp4470_c0_seq1	ENSCINP00000010307	96.09	128	5	0	1051	668	1	128	3e-83	252
comp4472_c0_seq1	ENSCINP00000006383	39.08	87	53	0	106	366	190	276	3e-22	89
comp4474_c0_seq1	ENSCINP00000013179	50.89	112	50	2	2	334	337	444	9e-32	122
comp4475_c0_seq1	ENSCINP00000025294	40	330	190	5	3	989	21	343	8e-64	209
comp4477_c0_seq1	ENSCINP00000018986	30.18	222	135	8	20	637	189	406	6e-21	91.7
comp4479_c0_seq1	ENSCINP00000016661	39.62	106	59	4	808	500	3	106	8e-15	68.9
comp4481_c0_seq1	ENSCINP00000002165	36.72	354	194	12	1287	274	12	351	2e-63	211
comp4490_c0_seq1	ENSCINP00000021596	30	120	78	2	86	433	10	127	4e-12	60.8
comp4495_c0_seq1	ENSCINP00000017790	55.6	232	102	1	216	911	1	231	3e-73	247
comp4497_c0_seq1	ENSCINP00000027428	50.96	104	51	0	318	7	118	221	9e-38	131
comp4498_c0_seq1	ENSCINP00000000339	54.85	237	86	3	84	788	7	224	2e-81	251
comp4503_c0_seq1	ENSCINP00000018342	60.26	78	30	1	3	236	1	77	5e-23	92.4
comp4506_c0_seq1	ENSCINP00000036428	40.83	169	92	2	485	3	449	617	4e-31	125
comp4508_c0_seq1	ENSCINP00000006248	74.32	222	56	1	113	778	1	221	7e-120	352
comp4510_c0_seq1	ENSCINP00000028055	51.52	66	31	1	3	200	218	282	3e-13	65.1
comp4519_c0_seq1	ENSCINP00000010715	42.21	263	131	3	819	31	14	255	2e-64	205
comp4520_c0_seq1	ENSCINP00000036599	48.4	312	157	3	10	936	147	457	2e-99	305
comp4524_c0_seq1	ENSCINP00000011985	67.31	52	17	0	161	316	432	483	5e-22	90.9
comp4524_c0_seq2	ENSCINP00000011985	37.14	482	256	13	362	1777	39	483	2e-91	295
comp4537_c0_seq1	ENSCINP00000024719	50.76	264	119	5	1	771	298	557	6e-79	256
comp4538_c0_seq1	ENSCINP00000010977	32.74	168	110	1	2	505	580	744	1e-28	112
comp4539_c0_seq1	ENSCINP00000008776	51.4	107	47	2	291	608	145	247	7e-41	101
comp4539_c0_seq2	ENSCINP00000008776	51.38	181	83	2	1	540	71	247	2e-53	177
comp4540_c0_seq1	ENSCINP00000003452	48.34	151	71	4	1	444	534	680	3e-36	133
comp4543_c0_seq1	ENSCINP00000018436	43.33	60	33	1	181	5	1	60	2e-13	65.1
comp4547_c0_seq1	ENSCINP00000011364	37.91	211	104	6	98	691	49	245	2e-39	140
comp4548_c1_seq1	ENSCINP00000035547	39.66	116	65	1	3	350	192	302	2e-17	77
comp4552_c0_seq1	ENSCINP00000032704	37.37	99	56	2	345	55	1	95	5e-15	67.4
comp4555_c0_seq1	ENSCINP00000019995	37.5	104	65	0	313	2	73	176	3e-14	68.9
comp4565_c0_seq1	ENSCINP00000001155	45.14	144	79	0	38	469	1	144	3e-39	134
comp4566_c0_seq1	ENSCINP00000033408	45.53	123	67	0	5	373	168	290	2e-35	129
comp4574_c0_seq1	ENSCINP00000004025	49.46	93	46	1	1	279	33	124	3e-25	95.1
comp4575_c0_seq1	ENSCINP00000013639	31.58	171	104	4	522	40	1	168	7e-17	79.7
comp4581_c0_seq1	ENSCINP00000003194	56.67	90	39	0	581	312	572	661	3e-30	118
comp4587_c0_seq1	ENSCINP00000008170	58.06	62	25	1	19	204	1	61	7e-18	75.5
comp4591_c0_seq1	ENSCINP00000036475	61.73	81	30	1	1589	1831	4	83	1e-24	101
comp4592_c0_seq1	ENSCINP00000019635	80.77	338	65	0	3	1016	807	1144	0	578
comp4595_c0_seq1	ENSCINP00000009458	64.18	134	48	0	569	168	27	160	1e-38	133
comp4608_c0_seq1	ENSCINP00000026687	42.52	127	71	1	386	12	7	133	2e-29	105
comp4612_c0_seq1	ENSCINP00000017943	60.75	214	73	4	654	16	38	241	3e-74	237
comp4613_c0_seq1	ENSCINP00000013242	55.98	259	96	4	863	141	23	281	3e-82	262
comp4620_c0_seq1	ENSCINP00000006993	35.48	186	118	2	3	554	362	547	5e-35	131
comp4621_c0_seq1	ENSCINP00000015917	31.9	116	66	4	29	340	125	239	3e-12	63.5
comp4631_c0_seq1	ENSCINP00000024248	33.55	155	92	4	545	982	369	521	3e-14	72.8
comp4658_c0_seq1	ENSCINP00000022441	37.43	171	102	3	54	557	1	169	9e-30	110
comp4679_c0_seq1	ENSCINP00000002040	48.19	249	100	7	693	1	26	263	7e-61	203
comp4684_c0_seq1	ENSCINP00000036247	76.67	120	28	0	1	360	494	613	8e-56	189
comp4685_c0_seq1	ENSCINP00000006692	53.33	90	38	2	9	278	42	127	5e-22	90.5
comp4693_c0_seq1	ENSCINP00000033214	72.73	88	19	2	132	392	1	84	4e-35	122
comp4700_c0_seq1	ENSCINP00000005860	53.45	58	27	0	301	128	307	364	2e-14	67
comp4703_c0_seq1	ENSCINP00000027127	36.52	178	106	4	141	662	5	179	5e-26	105
comp4708_c0_seq1	ENSCINP00000036489	47.3	74	37	2	2	220	20	92	7e-20	77.8
comp4709_c0_seq1	ENSCINP00000024246	51.74	172	69	5	2	499	299	462	1e-46	164
comp4713_c0_seq1	ENSCINP00000003025	40.96	415	209	5	1371	145	250	634	1e-44	171
comp4720_c0_seq1	ENSCINP00000015091	39.31	145	82	3	37	453	1	145	1e-27	102
comp4726_c0_seq1	ENSCINP00000031157	41.33	75	44	0	6	230	463	537	3e-11	58.5
comp4729_c0_seq1	ENSCINP00000013095	68.48	92	29	0	6	281	219	310	5e-41	142
comp4733_c0_seq1	ENSCINP00000013742	33.62	116	64	4	59	400	1376	1480	4e-13	65.9
comp4745_c0_seq1	ENSCINP00000003489	30.05	193	118	2	1	579	104	279	2e-21	89.7
comp4745_c0_seq2	ENSCINP00000003489	28.73	181	112	2	1	543	104	267	9e-16	73.6
comp4748_c0_seq1	ENSCINP00000029834	35.71	126	50	6	508	212	59	180	4e-17	74.7
comp4750_c0_seq1	ENSCINP00000030574	42.62	122	67	3	281	640	132	252	2e-24	99
comp4750_c0_seq2	ENSCINP00000030574	42.62	122	67	3	351	710	132	252	3e-24	99
comp4753_c0_seq1	ENSCINP00000023650	31.66	199	119	3	383	979	744	925	8e-28	115
comp4760_c0_seq1	ENSCINP00000008272	69.89	186	56	0	560	3	375	560	4e-94	287
comp4761_c0_seq1	ENSCINP00000033650	30.28	251	152	8	779	78	1	245	6e-25	101
comp4762_c0_seq1	ENSCINP00000020245	43.93	107	59	1	322	2	279	384	1e-28	108
comp4764_c0_seq1	ENSCINP00000011426	76.19	147	34	1	2	439	121	267	8e-64	204
comp4765_c0_seq1	ENSCINP00000011016	52.17	69	32	1	296	93	1	69	3e-17	78.6
comp4768_c0_seq1	ENSCINP00000026797	51.85	108	41	2	3	293	540	647	4e-27	105
comp4771_c0_seq1	ENSCINP00000032248	35.51	138	89	0	419	6	143	280	3e-21	90.5
comp4775_c0_seq2	ENSCINP00000032074	29.08	141	92	3	465	58	1	138	1e-11	59.3
comp4777_c0_seq1	ENSCINP00000012522	36.36	121	69	2	167	505	91	211	2e-16	75.1
comp4779_c0_seq1	ENSCINP00000022790	48.61	288	132	7	224	1078	29	303	5e-92	281
comp4782_c0_seq1	ENSCINP00000019995	35.34	116	75	0	365	18	176	291	2e-12	62
comp4787_c0_seq1	ENSCINP00000001174	80.46	87	17	0	2	262	346	432	4e-40	142
comp4798_c0_seq1	ENSCINP00000001819	76.64	107	25	0	342	22	222	328	5e-54	176
comp4803_c0_seq1	ENSCINP00000025031	29.19	507	322	16	2	1510	254	727	8e-65	230
comp4808_c0_seq1	ENSCINP00000036460	63.06	157	58	0	3	473	8	164	9e-69	209
comp4810_c0_seq1	ENSCINP00000012908	50.32	155	69	2	513	49	139	285	5e-39	139
comp4813_c0_seq1	ENSCINP00000035594	31.43	140	86	3	635	243	54	192	6e-12	61.2
comp4819_c0_seq1	ENSCINP00000006895	73.78	740	191	2	80	2290	1	740	0	1083
comp4831_c0_seq1	ENSCINP00000018475	52.44	225	98	1	651	4	210	434	4e-78	251
comp4836_c0_seq1	ENSCINP00000036333	36.94	111	64	2	990	673	60	169	1e-14	70.5
comp4843_c0_seq1	ENSCINP00000002700	41.23	228	124	3	978	1661	117	334	8e-30	123
comp4845_c0_seq1	ENSCINP00000006993	35.14	148	95	1	445	5	789	936	2e-24	99.8
comp4848_c0_seq1	ENSCINP00000011305	41.1	73	41	2	517	299	62	132	5e-13	62.8
comp4850_c0_seq1	ENSCINP00000002304	76.97	178	41	0	2	535	143	320	2e-87	280
comp4852_c0_seq1	ENSCINP00000004458	53.01	83	39	0	392	144	1	83	3e-21	90.9
comp4854_c0_seq1	ENSCINP00000012018	48.69	191	97	1	43	615	1	190	3e-57	183
comp4856_c0_seq1	ENSCINP00000012849	29.13	206	134	5	610	2	20	216	2e-18	80.5
comp4864_c0_seq1	ENSCINP00000036421	28.02	207	130	8	19	609	254	451	5e-15	72.8
comp4876_c0_seq1	ENSCINP00000010549	41.75	297	129	11	3	860	98	361	1e-52	181
comp4878_c0_seq1	ENSCINP00000018371	53.42	219	70	4	64	684	1	199	4e-67	213
comp4880_c0_seq1	ENSCINP00000017702	73.29	161	43	0	2	484	316	476	3e-63	206
comp4886_c0_seq1	ENSCINP00000015025	35.18	307	183	3	21	920	80	377	1e-59	202
comp4888_c0_seq1	ENSCINP00000022578	45.62	491	221	8	466	1920	17	467	2e-138	416
comp4893_c0_seq1	ENSCINP00000010605	38.33	240	148	0	720	1	342	581	6e-49	172
comp4899_c0_seq1	ENSCINP00000012099	64.15	212	74	1	632	3	50	261	5e-95	305
comp4906_c0_seq1	ENSCINP00000022332	39.67	242	118	7	164	805	46	287	2e-46	166
comp4921_c0_seq1	ENSCINP00000031789	33.33	81	53	1	247	5	152	231	5e-12	60.1
comp4923_c0_seq1	ENSCINP00000007979	57.14	154	59	3	138	599	2	148	2e-56	182
comp4926_c0_seq1	ENSCINP00000002781	41.29	264	148	3	9	797	444	701	1e-54	189
comp4930_c0_seq1	ENSCINP00000033792	79.41	68	14	0	2	205	526	593	8e-32	117
comp4931_c0_seq1	ENSCINP00000004942	37.23	188	109	5	667	113	66	247	2e-39	143
comp4932_c0_seq1	ENSCINP00000002481	48.35	91	40	2	274	11	149	235	5e-21	86.7
comp4932_c0_seq2	ENSCINP00000006845	47.89	71	34	2	213	10	2	72	4e-15	66.2
comp4934_c0_seq1	ENSCINP00000030060	66.67	108	36	0	56	379	9	116	4e-51	161
comp4939_c0_seq1	ENSCINP00000019364	63.89	36	13	0	337	230	121	156	2e-11	56.6
comp4941_c0_seq1	ENSCINP00000002167	37.85	362	210	4	1389	328	1	355	2e-85	270
comp4943_c0_seq1	ENSCINP00000003979	40.22	92	55	0	1	276	249	340	2e-13	66.6
comp4944_c0_seq1	ENSCINP00000024552	50.49	515	209	5	1815	271	54	522	3e-158	471
comp4951_c0_seq1	ENSCINP00000029372	54.52	310	138	2	1092	169	140	448	2e-113	341
comp4952_c0_seq1	ENSCINP00000002440	40.79	76	43	1	23	250	104	177	1e-13	65.9
comp4955_c0_seq1	ENSCINP00000036428	44.65	159	88	0	2	478	1396	1554	1e-41	150
comp4957_c0_seq1	ENSCINP00000028242	58.43	89	37	0	76	342	15	103	1e-30	107
comp4957_c0_seq2	ENSCINP00000028242	60	95	38	0	12	296	9	103	6e-33	113
comp4960_c0_seq1	ENSCINP00000008091	56.21	169	73	1	4	510	721	888	4e-59	201
comp4967_c0_seq1	ENSCINP00000019596	56.34	142	61	1	45	467	6	147	6e-52	174
comp4975_c0_seq1	ENSCINP00000030876	71.43	245	69	1	736	2	81	324	3e-107	330
comp4986_c0_seq1	ENSCINP00000003025	51.19	84	41	0	406	155	217	300	2e-20	87.4
comp4989_c0_seq1	ENSCINP00000027814	25.93	297	165	12	799	38	297	581	9e-15	73.2
comp5010_c0_seq1	ENSCINP00000004457	39.29	196	89	7	154	666	103	293	5e-39	142
comp5014_c0_seq1	ENSCINP00000019134	77.03	74	17	0	223	2	334	407	9e-36	128
comp5024_c0_seq1	ENSCINP00000036405	73.14	175	41	2	62	586	66	234	4e-89	269
comp5029_c0_seq1	ENSCINP00000002235	74.07	135	35	0	3	407	70	204	2e-70	213
comp5040_c0_seq1	ENSCINP00000031408	30.77	156	86	6	11	415	19	173	1e-15	72.8
comp5041_c0_seq1	ENSCINP00000036370	64.29	98	30	2	290	3	1	95	3e-26	100
comp5045_c0_seq1	ENSCINP00000005674	35.57	149	77	3	417	4	17	157	1e-20	86.3
comp5046_c0_seq1	ENSCINP00000008192	87.06	201	24	1	93	689	1	201	2e-111	347
comp5048_c0_seq1	ENSCINP00000022560	37.42	163	98	1	760	284	313	475	4e-31	119
comp5049_c0_seq1	ENSCINP00000008788	44	175	98	0	79	603	1	175	3e-37	135
comp5050_c0_seq1	ENSCINP00000018303	59.5	321	125	2	4	960	444	761	4e-118	372
comp5051_c0_seq1	ENSCINP00000022174	41.05	95	55	1	166	447	34	128	2e-20	87
comp5058_c0_seq1	ENSCINP00000018395	44.37	151	84	0	540	88	1093	1243	1e-44	159
comp5059_c0_seq1	ENSCINP00000007038	82.7	185	32	0	555	1	432	616	3e-92	288
comp5059_c0_seq2	ENSCINP00000007038	83.42	374	62	0	1122	1	243	616	0	622
comp5062_c0_seq1	ENSCINP00000032867	50.35	141	68	1	319	741	2	140	2e-37	137
comp5067_c0_seq1	ENSCINP00000010906	59.6	151	57	1	455	3	1	147	2e-59	192
comp5070_c0_seq1	ENSCINP00000034403	44.57	92	51	0	737	462	112	203	8e-20	84.7
comp5072_c0_seq1	ENSCINP00000035027	30	160	110	2	73	546	30	189	1e-17	81.3
comp5074_c0_seq1	ENSCINP00000019081	25.69	288	180	6	105	884	19	300	7e-23	97.8
comp5077_c0_seq1	ENSCINP00000001925	42.45	106	61	0	12	329	6	111	7e-29	107
comp5078_c0_seq1	ENSCINP00000036068	36.89	103	65	0	133	441	4	106	1e-20	86.3
comp5084_c0_seq1	ENSCINP00000022602	29.03	124	80	2	151	498	9	132	2e-12	61.2
comp5085_c0_seq1	ENSCINP00000013715	41.67	216	126	0	657	10	607	822	5e-61	208
comp5088_c0_seq1	ENSCINP00000000723	43.51	154	77	4	497	54	204	353	3e-35	127
comp5097_c0_seq1	ENSCINP00000014537	63.44	93	29	2	283	5	56	143	1e-27	104
comp5100_c0_seq1	ENSCINP00000011815	40.04	562	327	8	1786	122	143	701	7e-136	415
comp5107_c0_seq1	ENSCINP00000025585	50.59	170	84	0	4	513	5	174	3e-65	202
comp5108_c0_seq1	ENSCINP00000024005	40.27	149	89	0	3	449	119	267	5e-36	127
comp5110_c0_seq1	ENSCINP00000025961	42.61	115	65	1	231	572	44	158	3e-26	103
comp5118_c0_seq1	ENSCINP00000022798	60.82	97	38	0	397	107	334	430	2e-40	140
comp5123_c0_seq1	ENSCINP00000011213	40.19	209	80	4	1332	718	364	531	3e-40	151
comp5125_c0_seq1	ENSCINP00000005121	39.53	339	139	8	3	983	11	295	8e-73	244
comp5130_c0_seq1	ENSCINP00000008812	36.75	117	74	0	103	453	3446	3562	1e-22	95.1
comp5135_c0_seq1	ENSCINP00000033127	56.42	218	86	2	2145	1495	2	211	2e-82	263
comp5144_c0_seq1	ENSCINP00000004923	36.96	92	55	2	49	321	697	786	6e-15	70.5
comp5145_c0_seq1	ENSCINP00000030376	44.56	377	179	9	2	1066	216	584	8e-90	290
comp5148_c0_seq1	ENSCINP00000008198	60.61	66	22	1	1	186	170	235	9e-20	83.6
comp5153_c0_seq1	ENSCINP00000007111	32.23	121	57	3	161	475	113	224	3e-12	62
comp5157_c0_seq1	ENSCINP00000035643	29.71	239	142	8	681	10	9	236	6e-33	125
comp5163_c0_seq1	ENSCINP00000027148	43.93	346	176	4	1003	8	1	342	3e-88	273
comp5169_c0_seq1	ENSCINP00000021554	63.96	111	40	0	1068	736	1244	1354	1e-42	159
comp5171_c0_seq1	ENSCINP00000001269	63.77	69	25	0	580	786	1	69	1e-24	93.6
comp5184_c0_seq1	ENSCINP00000020985	24.77	218	129	6	195	803	134	331	5e-14	70.5
comp5187_c0_seq1	ENSCINP00000015540	91.4	186	16	0	558	1	1	186	1e-114	337
comp5188_c0_seq1	ENSCINP00000025213	42.59	162	76	2	381	866	609	753	9e-30	119
comp5203_c0_seq1	ENSCINP00000009811	41.95	267	146	4	18	800	3	266	1e-66	218
comp5206_c0_seq1	ENSCINP00000018254	58.86	299	117	3	96	977	1	298	1e-125	368
comp5207_c0_seq1	ENSCINP00000005538	30.61	196	117	6	64	642	28	207	1e-20	92
comp5208_c0_seq1	ENSCINP00000029288	58.33	72	30	0	73	288	1	72	3e-25	97.1
comp5209_c0_seq1	ENSCINP00000035158	36.11	288	178	2	1	849	202	488	1e-63	213
comp5210_c0_seq1	ENSCINP00000012037	82.83	99	17	0	1	297	29	127	9e-41	134
comp5213_c0_seq1	ENSCINP00000036456	47.32	317	110	4	82	1029	1	261	2e-95	288
comp5215_c0_seq1	ENSCINP00000035923	66.67	114	38	0	31	372	1	114	5e-39	130
comp5215_c0_seq2	ENSCINP00000035923	64.94	77	27	0	3	233	38	114	1e-18	75.9
comp5221_c0_seq1	ENSCINP00000033759	34.92	315	166	3	242	1141	15	305	2e-54	185
comp5223_c0_seq1	ENSCINP00000013904	79.31	145	30	0	171	605	17	161	2e-78	244
comp5224_c0_seq1	ENSCINP00000020154	27.73	119	84	2	406	756	17	135	2e-11	61.2
comp5228_c0_seq1	ENSCINP00000023731	61.04	1101	423	4	4693	1409	7	1107	0	1374
comp5238_c0_seq1	ENSCINP00000002945	48.62	362	161	7	1046	3	642	992	1e-98	319
comp5241_c0_seq1	ENSCINP00000018477	45.63	206	104	1	82	699	8	205	6e-56	183
comp5247_c0_seq1	ENSCINP00000035553	53.05	377	166	4	6	1127	88	456	2e-119	382
comp5253_c0_seq1	ENSCINP00000002012	84.65	241	37	0	725	3	176	416	2e-156	445
comp5254_c0_seq1	ENSCINP00000014717	41.16	447	261	1	1541	207	55	501	6e-127	384
comp5261_c0_seq1	ENSCINP00000002195	36.76	68	43	0	205	2	30	97	3e-13	60.8
comp5267_c0_seq1	ENSCINP00000023416	53.5	286	126	3	864	22	383	666	2e-80	258
comp5268_c0_seq1	ENSCINP00000032704	37.76	98	57	1	680	387	1	94	8e-15	69.3
comp5268_c0_seq2	ENSCINP00000032704	37.76	98	57	1	680	387	1	94	5e-15	69.3
comp5269_c0_seq1	ENSCINP00000030652	50.52	287	135	3	856	5	1	283	7e-90	274
comp5269_c0_seq2	ENSCINP00000030652	50.52	287	135	3	856	5	1	283	2e-89	274
comp5270_c0_seq1	ENSCINP00000024481	56.52	69	30	0	84	290	5	73	2e-24	95.5
comp5272_c0_seq1	ENSCINP00000014804	78.6	215	46	0	645	1	1	215	1e-120	369
comp5298_c0_seq1	ENSCINP00000007450	33.88	304	139	16	825	1	35	305	3e-34	133
comp5299_c0_seq1	ENSCINP00000029438	54.22	83	35	1	780	541	373	455	2e-20	89.4
comp5300_c0_seq1	ENSCINP00000017449	56.72	201	85	2	865	266	448	647	2e-48	171
comp5302_c0_seq1	ENSCINP00000031983	47.89	71	34	1	865	653	433	500	3e-12	65.5
comp5303_c0_seq1	ENSCINP00000029847	35.24	210	117	6	605	3	42	241	1e-33	125
comp5304_c0_seq1	ENSCINP00000026081	65.92	537	173	3	1813	212	1	530	0	708
comp5305_c0_seq1	ENSCINP00000025582	36.78	87	51	2	261	1	108	190	1e-16	75.1
comp5307_c0_seq1	ENSCINP00000005353	35.71	126	68	3	366	713	704	826	2e-14	71.6
comp5315_c0_seq1	ENSCINP00000022193	57.69	52	21	1	6	161	551	601	5e-14	65.9
comp5321_c0_seq1	ENSCINP00000024741	42.13	178	91	3	536	3	435	600	5e-39	140
comp5324_c0_seq1	ENSCINP00000034205	49.1	277	139	2	3423	2596	1	276	5e-90	292
comp5333_c0_seq1	ENSCINP00000031665	74.42	43	11	0	132	4	16	58	1e-15	73.6
comp5334_c0_seq1	ENSCINP00000008063	55.17	203	90	1	17	622	149	351	6e-76	243
comp5339_c0_seq1	ENSCINP00000036428	46.1	154	77	2	17	460	1618	1771	1e-47	167
comp5344_c0_seq1	ENSCINP00000033565	37.23	188	107	5	805	272	158	344	5e-30	116
comp5348_c0_seq1	ENSCINP00000011569	41.8	964	491	9	8	2788	363	1293	0	635
comp5354_c0_seq1	ENSCINP00000009216	34.23	222	121	8	2	628	33	242	1e-22	96.3
comp5354_c0_seq2	ENSCINP00000009216	39.77	171	83	7	2	475	33	196	1e-21	92
comp5356_c0_seq1	ENSCINP00000014130	69.77	86	26	0	258	1	421	506	3e-38	135
comp5357_c0_seq1	ENSCINP00000030688	39.1	133	75	2	582	184	172	298	1e-24	98.6
comp5357_c0_seq2	ENSCINP00000030688	48.5	301	149	2	1086	184	4	298	2e-99	301
comp5362_c0_seq1	ENSCINP00000003367	72.46	236	64	1	755	48	3107	3341	1e-117	373
comp5364_c0_seq1	ENSCINP00000001338	54.46	101	42	2	318	28	97	197	2e-15	70.1
comp5369_c0_seq1	ENSCINP00000035352	48.25	143	70	1	663	1091	42	180	2e-36	133
comp5373_c0_seq1	ENSCINP00000017152	71.58	95	25	1	279	1	1125	1219	2e-45	157
comp5383_c0_seq1	ENSCINP00000001729	38.18	110	62	3	3	326	140	245	2e-18	77.8
comp5384_c0_seq1	ENSCINP00000032622	43.52	494	247	10	1774	305	7	472	5e-111	344
comp5386_c0_seq2	ENSCINP00000032867	37.86	140	81	2	434	15	3	136	8e-16	73.9
comp5387_c0_seq1	ENSCINP00000009458	89.5	200	21	0	686	87	7	206	6e-84	252
comp5389_c0_seq1	ENSCINP00000002945	45.77	496	227	6	2	1465	184	645	1e-128	408
comp5390_c0_seq1	ENSCINP00000000973	35.74	263	156	8	2678	1917	215	473	9e-41	161
comp5392_c0_seq1	ENSCINP00000014506	38.62	145	77	5	5	412	299	440	5e-21	88.6
comp5393_c0_seq1	ENSCINP00000021422	67.89	109	35	0	327	1	37	145	9e-48	154
comp5395_c0_seq1	ENSCINP00000028098	59.46	407	157	1	84	1280	11	417	1e-161	475
comp5400_c0_seq1	ENSCINP00000009596	27.64	246	127	6	1430	720	335	538	2e-24	106
comp5402_c0_seq1	ENSCINP00000002040	45.61	114	52	4	214	531	337	448	1e-22	95.5
comp5406_c0_seq1	ENSCINP00000007038	47.91	597	297	8	1	1764	106	697	0	566
comp5407_c0_seq1	ENSCINP00000005860	42.86	301	145	7	844	5	18	312	2e-59	197
comp5408_c0_seq2	ENSCINP00000017636	38.89	144	85	2	8	439	95	235	3e-31	114
comp5409_c0_seq1	ENSCINP00000017639	34.36	195	117	3	2	559	131	323	5e-29	114
comp5410_c0_seq1	ENSCINP00000020448	35.37	147	93	2	631	194	1	146	6e-24	94.4
comp5410_c0_seq2	ENSCINP00000018692	38.61	202	123	1	844	242	282	483	7e-43	154
comp5411_c0_seq1	ENSCINP00000033957	63.12	160	57	1	480	1	1247	1404	7e-62	208
comp5416_c0_seq1	ENSCINP00000013270	45.76	177	93	1	524	3	365	541	4e-47	164
comp5418_c0_seq1	ENSCINP00000002072	35.79	190	109	4	1266	712	41	222	4e-27	108
comp5423_c0_seq1	ENSCINP00000020476	33.33	105	66	3	509	195	93	193	8e-12	59.7
comp5433_c0_seq1	ENSCINP00000036318	37.5	120	72	2	360	1	1	117	1e-14	69.7
comp5436_c0_seq1	ENSCINP00000011569	57.85	344	145	0	1150	119	1295	1638	7e-118	376
comp5439_c0_seq1	ENSCINP00000032368	38.46	156	86	4	274	726	32	182	2e-25	100
comp5441_c0_seq1	ENSCINP00000022227	40.94	149	85	2	8	448	247	394	1e-26	106
comp5441_c1_seq1	ENSCINP00000022227	48.91	92	45	1	270	1	156	247	8e-21	84.7
comp5444_c0_seq1	ENSCINP00000009596	26.15	195	122	6	744	202	389	575	1e-12	67.4
comp5446_c0_seq1	ENSCINP00000006383	37.31	193	120	1	641	66	132	324	5e-46	158
comp5454_c0_seq1	ENSCINP00000011393	75.23	327	79	1	1185	211	4133	4459	9e-163	509
comp5455_c0_seq1	ENSCINP00000025426	67.92	106	33	1	546	863	214	318	1e-43	154
comp5455_c0_seq2	ENSCINP00000025426	59.71	273	109	1	228	1046	47	318	2e-117	348
comp5468_c0_seq1	ENSCINP00000024039	48.2	334	147	7	1803	856	376	701	2e-86	285
comp5469_c0_seq1	ENSCINP00000013096	43.12	429	208	4	1212	7	11	430	8e-115	352
comp5470_c0_seq1	ENSCINP00000026820	92.21	77	6	0	231	1	12	88	4e-42	141
comp5473_c0_seq1	ENSCINP00000032365	42.5	200	109	1	1024	425	53	246	2e-45	157
comp5474_c0_seq1	ENSCINP00000011311	42.39	92	53	0	300	25	12	103	7e-23	89.7
comp5491_c0_seq2	ENSCINP00000014181	35.29	408	231	7	1217	3	173	550	5e-59	207
comp5492_c0_seq1	ENSCINP00000023959	46.21	132	68	2	432	37	32	160	3e-27	100
comp5492_c0_seq2	ENSCINP00000023959	47.37	133	67	2	471	73	32	161	6e-34	119
comp5502_c0_seq1	ENSCINP00000030387	61.97	142	53	1	513	91	775	916	1e-51	177
comp5515_c0_seq1	ENSCINP00000001174	41.94	217	108	3	10	618	1573	1785	6e-52	182
comp5518_c0_seq1	ENSCINP00000009379	56.25	160	69	1	481	2	564	722	7e-54	185
comp5523_c0_seq1	ENSCINP00000030969	40.91	132	67	3	372	4	3	132	3e-25	100
comp5534_c0_seq1	ENSCINP00000005493	41.72	429	199	7	1285	2	414	792	5e-89	301
comp5536_c0_seq1	ENSCINP00000030268	72.97	37	10	0	114	4	1	37	2e-12	63.9
comp5541_c0_seq1	ENSCINP00000013281	30.3	231	145	6	43	735	169	383	7e-29	115
comp5544_c0_seq1	ENSCINP00000012831	34.84	221	135	2	663	1	23	234	3e-38	137
comp5545_c0_seq1	ENSCINP00000008827	35.05	97	63	0	452	162	433	529	3e-12	65.5
comp5546_c0_seq1	ENSCINP00000035699	91.18	68	6	0	269	66	1	68	2e-25	93.2
comp5547_c0_seq1	ENSCINP00000016076	53.61	166	76	1	798	301	328	492	9e-55	186
comp5548_c0_seq1	ENSCINP00000013119	57.89	114	47	1	202	543	141	253	1e-40	137
comp5548_c0_seq2	ENSCINP00000013119	54.49	156	70	1	5	472	99	253	1e-51	174
comp5550_c0_seq1	ENSCINP00000031555	32.99	97	65	0	11	301	167	263	4e-12	60.8
comp5551_c0_seq1	ENSCINP00000035417	41.77	158	79	4	1	465	5	152	4e-18	81.6
comp5553_c0_seq1	ENSCINP00000004617	31.72	290	160	9	1	837	64	326	1e-32	125
comp5557_c0_seq1	ENSCINP00000010989	54.7	808	325	11	637	3015	15	796	0	799
comp5559_c0_seq1	ENSCINP00000033452	29.08	196	137	1	73	660	58	251	2e-25	104
comp5562_c0_seq1	ENSCINP00000017961	25.75	365	209	14	212	1201	128	465	1e-15	78.6
comp5564_c0_seq1	ENSCINP00000009379	38.89	594	338	10	1758	1	758	1334	7e-105	350
comp5566_c0_seq1	ENSCINP00000015651	30.1	309	191	6	74	952	4	303	1e-37	140
comp5568_c0_seq1	ENSCINP00000015095	29.33	208	102	3	132	755	2	164	1e-16	75.9
comp5574_c0_seq1	ENSCINP00000011493	43.4	159	85	2	486	19	1	157	4e-38	136
comp5577_c0_seq1	ENSCINP00000033624	74.11	197	51	0	115	705	1	197	7e-106	313
comp5580_c0_seq1	ENSCINP00000024679	30.53	262	171	4	836	78	117	376	2e-34	130
comp5582_c0_seq1	ENSCINP00000008139	29.31	348	210	8	390	1430	3	315	9e-37	139
comp5585_c0_seq1	ENSCINP00000011492	49.53	107	54	0	76	396	30	136	3e-28	106
comp5586_c0_seq1	ENSCINP00000007111	29.34	317	167	7	74	1012	8	271	2e-41	155
comp5587_c0_seq1	ENSCINP00000034203	71.43	56	16	0	193	360	1	56	2e-25	94
comp5590_c0_seq1	ENSCINP00000032536	28.25	177	101	7	493	2	7	170	1e-11	61.6
comp5596_c0_seq1	ENSCINP00000031782	39.91	228	123	4	40	687	1	226	3e-47	162
comp5600_c0_seq1	ENSCINP00000028698	34.62	182	114	5	567	25	1	178	3e-26	106
comp5603_c0_seq1	ENSCINP00000004365	24.37	238	161	6	101	787	6	233	2e-12	65.5
comp5617_c0_seq1	ENSCINP00000011013	61.32	287	107	2	176	1033	1	284	4e-118	347
comp5618_c0_seq1	ENSCINP00000035207	37.44	203	115	3	633	25	464	654	8e-43	152
comp5620_c0_seq1	ENSCINP00000025919	45.31	64	34	1	188	376	163	226	8e-12	62
comp5622_c0_seq1	ENSCINP00000005098	34.57	1481	836	38	4646	423	603	2023	0	867
comp5624_c0_seq2	ENSCINP00000025945	33.05	233	139	6	27	686	6	234	3e-26	106
comp5628_c0_seq1	ENSCINP00000032234	50.79	63	31	0	9	197	137	199	6e-20	79.7
comp5634_c0_seq1	ENSCINP00000008228	70.42	213	52	1	722	84	1	202	5e-104	303
comp5636_c0_seq1	ENSCINP00000007696	29.32	399	251	9	738	1913	2	376	8e-51	184
comp5643_c0_seq1	ENSCINP00000012827	50.82	368	165	1	34	1137	193	544	1e-132	394
comp5648_c0_seq1	ENSCINP00000018163	37	300	170	5	1029	139	55	338	3e-53	181
comp5649_c0_seq1	ENSCINP00000035295	44.64	168	91	1	1329	832	61	228	7e-40	144
comp5657_c0_seq1	ENSCINP00000035531	30.7	114	59	2	611	276	64	159	5e-12	60.5
comp5658_c0_seq1	ENSCINP00000036380	61.67	227	85	1	675	1	145	371	1e-91	280
comp5663_c0_seq1	ENSCINP00000016536	48.9	272	91	5	1483	794	208	473	2e-76	249
comp5664_c0_seq1	ENSCINP00000030918	68.33	60	19	0	180	1	15	74	1e-22	90.5
comp5666_c0_seq1	ENSCINP00000022587	52.84	229	105	1	750	64	5	230	4e-67	212
comp5668_c0_seq1	ENSCINP00000010127	32.57	175	80	10	29	502	59	212	3e-15	71.6
comp5669_c0_seq1	ENSCINP00000005547	39.1	133	74	4	226	618	46	173	2e-16	79
comp5670_c0_seq1	ENSCINP00000032040	29.81	208	121	6	341	895	20	225	3e-15	75.1
comp5671_c0_seq1	ENSCINP00000011539	50.58	259	126	2	774	1	597	854	5e-77	256
comp5673_c0_seq1	ENSCINP00000026820	90.12	81	6	1	2	244	16	94	4e-42	141
comp5674_c0_seq1	ENSCINP00000015424	51.96	102	49	0	765	460	414	515	1e-28	112
comp5683_c0_seq1	ENSCINP00000036189	73.53	68	18	0	61	264	99	166	2e-28	112
comp5684_c0_seq1	ENSCINP00000024242	70.7	215	63	0	933	289	25	239	1e-96	289
comp5686_c0_seq1	ENSCINP00000004685	40.46	173	97	4	266	775	3	172	5e-34	127
comp5688_c0_seq1	ENSCINP00000031102	41.3	138	79	2	824	411	43	178	2e-23	95.1
comp5693_c0_seq1	ENSCINP00000013223	53.52	71	33	0	638	426	382	452	1e-19	85.9
comp5702_c0_seq1	ENSCINP00000008650	37.68	207	123	3	98	706	15	219	4e-32	122
comp5704_c0_seq1	ENSCINP00000024879	62.65	83	31	0	380	628	148	230	3e-31	117
comp5706_c0_seq1	ENSCINP00000013715	54.2	369	148	2	2	1048	158	525	3e-128	404
comp5709_c0_seq1	ENSCINP00000009061	56.33	300	116	4	1	900	448	732	2e-95	306
comp5711_c0_seq1	ENSCINP00000024692	33.83	201	121	4	45	641	4	194	3e-31	117
comp5712_c0_seq1	ENSCINP00000033326	36.23	345	196	5	1373	372	1	332	4e-67	222
comp5713_c0_seq1	ENSCINP00000024308	36.11	288	159	8	154	978	30	305	1e-41	155
comp5714_c0_seq1	ENSCINP00000005070	57.82	403	169	1	1220	15	9	411	1e-159	462
comp5719_c0_seq1	ENSCINP00000012916	42.86	182	104	0	78	623	5	186	6e-45	154
comp5727_c0_seq1	ENSCINP00000010465	49.55	220	110	1	2	661	683	901	8e-64	216
comp5731_c0_seq1	ENSCINP00000009402	35.19	162	91	6	9	470	123	278	3e-16	75.5
comp5732_c0_seq1	ENSCINP00000001149	45.76	177	86	6	76	597	14	183	5e-43	148
comp5733_c0_seq1	ENSCINP00000019180	38.46	78	42	1	234	1	9	80	4e-13	62.8
comp5735_c0_seq1	ENSCINP00000013621	78.57	42	9	0	2	127	107	148	4e-19	79.7
comp5737_c0_seq1	ENSCINP00000032802	28.36	201	123	5	1463	894	18	208	4e-18	84.7
comp5737_c0_seq2	ENSCINP00000032802	28.36	201	123	5	1207	638	18	208	3e-18	84.7
comp5738_c0_seq1	ENSCINP00000015672	42.11	76	36	2	3	206	440	515	6e-16	71.6
comp5747_c0_seq1	ENSCINP00000034437	28.42	183	128	1	1598	1059	30	212	6e-22	95.1
comp5748_c0_seq1	ENSCINP00000019435	68.42	247	70	2	2	730	1243	1485	1e-106	339
comp5749_c0_seq1	ENSCINP00000003692	42.11	418	208	3	47	1267	1	395	2e-102	319
comp5750_c0_seq1	ENSCINP00000010313	47.09	189	94	1	716	150	36	218	3e-50	167
comp5750_c0_seq2	ENSCINP00000010313	49.47	190	91	2	653	84	36	220	1e-54	178
comp5752_c0_seq1	ENSCINP00000004442	66.26	163	52	1	490	2	4	163	6e-76	234
comp5757_c0_seq1	ENSCINP00000031807	64	50	17	1	153	7	62	111	2e-13	64.3
comp5758_c0_seq1	ENSCINP00000025665	31.06	132	86	3	401	12	55	183	4e-14	70.9
comp5759_c0_seq1	ENSCINP00000012908	25.28	360	186	5	105	1145	8	297	3e-27	111
comp5759_c0_seq2	ENSCINP00000012908	25.21	357	184	5	105	1136	8	294	2e-26	109
comp5760_c0_seq1	ENSCINP00000022864	28.37	356	201	10	424	1416	70	396	5e-43	159
comp5767_c0_seq1	ENSCINP00000005632	51.42	212	91	2	6	605	116	327	9e-65	212
comp5774_c0_seq1	ENSCINP00000010906	67.69	65	21	0	96	290	342	406	2e-22	92
comp5781_c0_seq1	ENSCINP00000019061	60.77	181	67	2	538	2	66	244	3e-63	212
comp5784_c0_seq1	ENSCINP00000034468	33.94	109	63	2	303	1	16	123	6e-14	65.5
comp5791_c0_seq1	ENSCINP00000032469	79.09	110	19	1	1112	783	37	142	1e-53	176
comp5792_c1_seq1	ENSCINP00000019818	27.24	257	175	7	259	1011	189	439	7e-23	99.8
comp5800_c0_seq1	ENSCINP00000014064	39.93	273	119	5	1	684	466	738	2e-48	172
comp5801_c0_seq1	ENSCINP00000008812	38.93	131	80	0	437	45	3500	3630	1e-29	114
comp5804_c0_seq1	ENSCINP00000032329	36.9	84	51	2	19	267	27	109	5e-14	64.3
comp5806_c0_seq1	ENSCINP00000020199	25.29	170	122	3	71	568	31	199	2e-12	63.2
comp5808_c0_seq1	ENSCINP00000005888	43.75	144	75	2	797	366	626	763	5e-36	136
comp5810_c0_seq1	ENSCINP00000009631	31.2	125	72	3	1014	679	383	506	8e-16	77.4
comp5831_c0_seq1	ENSCINP00000033782	57.04	277	117	2	831	1	676	950	2e-123	379
comp5835_c0_seq1	ENSCINP00000010826	79.87	159	30	1	550	74	1	157	2e-92	271
comp5850_c0_seq1	ENSCINP00000015377	43.48	69	39	0	3	209	998	1066	2e-12	64.3
comp5853_c0_seq1	ENSCINP00000012277	40.34	119	65	3	372	28	1647	1763	7e-16	74.3
comp5862_c0_seq1	ENSCINP00000033981	84.31	102	16	0	109	414	3	104	1e-60	186
comp5867_c0_seq1	ENSCINP00000025711	33.87	248	160	2	783	46	129	374	3e-41	149
comp5869_c0_seq1	ENSCINP00000015297	34.26	108	66	2	335	27	2	109	2e-12	62.8
comp5871_c0_seq1	ENSCINP00000020069	34.46	177	98	7	14	520	1	167	2e-24	95.5
comp5873_c0_seq1	ENSCINP00000006933	38.03	71	41	2	12	218	217	286	1e-11	59.3
comp5874_c0_seq1	ENSCINP00000022862	53.65	233	97	2	1	666	48	280	5e-93	279
comp5876_c0_seq1	ENSCINP00000026055	35.29	493	309	5	9	1472	148	635	4e-83	279
comp5879_c0_seq1	ENSCINP00000030228	59.4	133	54	0	514	116	1	133	2e-53	171
comp5882_c0_seq1	ENSCINP00000034502	79.49	39	8	0	443	559	71	109	2e-17	76.3
comp5882_c0_seq2	ENSCINP00000034502	79.49	39	8	0	500	616	71	109	3e-17	76.3
comp5890_c0_seq1	ENSCINP00000022541	52.38	63	30	0	108	296	1	63	1e-15	68.9
comp5890_c1_seq1	ENSCINP00000013180	46.25	80	43	0	2	241	46	125	1e-12	60.1
comp5892_c0_seq1	ENSCINP00000021799	39.39	231	130	2	707	45	97	327	2e-51	175
comp5900_c0_seq1	ENSCINP00000005791	36.94	111	59	1	19	318	1	111	5e-19	82
comp5901_c0_seq1	ENSCINP00000030109	40.43	94	55	1	282	1	28	120	2e-17	76.6
comp5902_c0_seq1	ENSCINP00000003510	51.79	224	98	4	49	714	1	216	4e-54	177
comp5910_c0_seq1	ENSCINP00000032764	84.85	33	5	0	101	3	37	69	1e-14	65.1
comp5911_c0_seq1	ENSCINP00000016985	59.79	470	183	1	3	1412	142	605	0	570
comp5913_c0_seq2	ENSCINP00000031917	28.78	205	122	7	552	10	4	208	4e-22	92.8
comp5920_c0_seq1	ENSCINP00000032083	59.62	208	80	1	616	5	2400	2607	1e-84	276
comp5922_c0_seq1	ENSCINP00000019596	54.2	369	139	8	1115	87	140	504	2e-137	404
comp5925_c0_seq1	ENSCINP00000023982	42.11	95	51	2	376	651	37	130	4e-20	83.2
comp5926_c0_seq1	ENSCINP00000007756	55.38	195	85	1	641	57	12	204	4e-42	150
comp5927_c0_seq2	ENSCINP00000031165	59.02	61	21	1	3	185	368	424	1e-17	79
comp5932_c0_seq1	ENSCINP00000035772	49.62	133	66	1	401	6	6	138	1e-37	137
comp5936_c0_seq1	ENSCINP00000002783	45.43	350	186	2	1128	94	15	364	3e-106	321
comp5940_c0_seq1	ENSCINP00000015129	77.85	149	33	0	462	16	454	602	4e-71	229
comp5942_c0_seq1	ENSCINP00000036536	53.15	508	218	4	15	1502	207	706	2e-179	525
comp5945_c0_seq1	ENSCINP00000028979	54.24	59	27	0	84	260	4	62	3e-17	72
comp5945_c0_seq2	ENSCINP00000028979	56.67	60	26	0	67	246	3	62	1e-18	75.9
comp5947_c0_seq1	ENSCINP00000014130	49.4	166	82	2	581	90	53	218	2e-49	174
comp5950_c0_seq1	ENSCINP00000016656	83.61	122	20	0	70	435	1	122	1e-53	168
comp5956_c0_seq1	ENSCINP00000015652	43.38	551	267	10	80	1618	1	544	4e-130	404
comp5957_c0_seq1	ENSCINP00000021673	38.76	707	377	18	506	2575	1	668	9e-134	441
comp5963_c0_seq1	ENSCINP00000013265	43.75	80	45	0	37	276	1	80	1e-15	71.2
comp5964_c0_seq1	ENSCINP00000007940	66.75	397	132	0	3	1193	174	570	0	563
comp5964_c0_seq2	ENSCINP00000007940	67.55	302	98	0	20	925	269	570	1e-142	421
comp5971_c0_seq1	ENSCINP00000020030	34.21	76	44	1	71	298	73	142	9e-11	56.2
comp5973_c0_seq1	ENSCINP00000015550	90.2	102	10	0	791	486	1	102	1e-61	193
comp5976_c0_seq2	ENSCINP00000010386	27.87	244	175	1	113	844	166	408	1e-26	108
comp5994_c0_seq1	ENSCINP00000009284	40	275	160	2	8	820	201	474	5e-62	206
comp5997_c0_seq1	ENSCINP00000001606	68.57	70	22	0	210	1	238	307	5e-30	110
comp5998_c0_seq1	ENSCINP00000010889	27.62	239	157	3	675	4	1	238	2e-26	108
comp6000_c0_seq1	ENSCINP00000024523	36.61	254	142	5	918	193	81	327	3e-39	142
comp6005_c0_seq1	ENSCINP00000033830	33.58	268	131	6	777	55	68	315	7e-42	149
comp6006_c0_seq1	ENSCINP00000033370	49.68	157	67	3	72	542	49	193	3e-48	162
comp6007_c0_seq1	ENSCINP00000036514	56.58	152	66	0	10	465	311	462	1e-52	176
comp6008_c0_seq1	ENSCINP00000031694	34.95	309	182	7	896	18	4	309	7e-53	184
comp6009_c0_seq1	ENSCINP00000029753	68.25	63	20	0	86	274	1	63	2e-23	89
comp6015_c0_seq1	ENSCINP00000022371	51.08	186	89	1	129	680	6	191	5e-59	199
comp6018_c0_seq1	ENSCINP00000011051	27.22	360	238	11	1076	3	132	469	4e-28	116
comp6024_c0_seq1	ENSCINP00000008969	46.99	332	165	7	62	1039	17	343	5e-96	293
comp6030_c0_seq1	ENSCINP00000009402	43.69	309	158	6	9	908	292	593	3e-66	223
comp6033_c0_seq1	ENSCINP00000022064	68.38	136	43	0	415	8	1	136	2e-64	196
comp6035_c0_seq1	ENSCINP00000011539	43.34	353	190	7	14	1051	1195	1544	1e-92	305
comp6036_c0_seq1	ENSCINP00000010486	75.28	360	88	1	1079	3	2	361	0	535
comp6041_c0_seq1	ENSCINP00000004784	32.94	255	135	5	180	944	23	241	3e-34	131
comp6042_c0_seq1	ENSCINP00000025543	51.03	145	68	2	33	461	7	150	5e-43	151
comp6044_c0_seq1	ENSCINP00000034046	48.53	136	70	0	593	186	1	136	3e-33	118
comp6049_c0_seq1	ENSCINP00000016142	37.23	94	58	1	118	396	38	131	1e-18	81.3
comp6051_c0_seq1	ENSCINP00000016455	56.76	111	31	1	335	3	47	140	2e-27	105
comp6053_c0_seq1	ENSCINP00000026859	29.91	234	153	3	1402	701	124	346	4e-30	122
comp6055_c0_seq1	ENSCINP00000017083	34.83	201	107	6	3	557	382	574	6e-31	119
comp6055_c0_seq2	ENSCINP00000017083	32.52	123	64	4	52	384	459	574	1e-14	70.5
comp6056_c0_seq1	ENSCINP00000024248	32.65	196	121	4	710	150	369	562	2e-18	84.3
comp6062_c0_seq1	ENSCINP00000004270	39.25	214	119	2	1116	508	6	219	2e-42	151
comp6067_c0_seq1	ENSCINP00000033626	36.51	126	80	0	378	1	68	193	5e-26	101
comp6068_c0_seq1	ENSCINP00000015322	38.92	203	116	3	5	604	138	335	2e-35	134
comp6069_c0_seq1	ENSCINP00000019317	45.81	430	230	3	1376	93	7	435	3e-117	355
comp6069_c0_seq2	ENSCINP00000019317	48.37	246	125	2	827	93	191	435	5e-63	217
comp6072_c0_seq1	ENSCINP00000003766	29.36	109	70	3	613	305	111	218	2e-11	60.1
comp6072_c0_seq2	ENSCINP00000003766	29.36	109	70	3	918	610	111	218	7e-11	60.1
comp6079_c0_seq1	ENSCINP00000012157	41.74	115	67	0	345	1	77	191	5e-26	101
comp6081_c0_seq1	ENSCINP00000031644	42.74	234	99	6	1261	581	2	207	8e-50	173
comp6081_c0_seq2	ENSCINP00000031644	42.74	234	99	6	1581	901	2	207	2e-49	173
comp6084_c0_seq1	ENSCINP00000003109	57.84	102	43	0	605	300	253	354	9e-29	110
comp6086_c0_seq1	ENSCINP00000032368	39.57	139	80	3	664	254	49	185	3e-24	95.9
comp6091_c0_seq1	ENSCINP00000014692	39.61	255	144	4	279	1040	9	254	2e-40	146
comp6092_c0_seq1	ENSCINP00000036218	44.81	154	81	3	17	472	31	182	6e-42	145
comp6093_c0_seq1	ENSCINP00000022940	33.54	164	105	3	889	410	5	168	1e-20	87
comp6097_c0_seq1	ENSCINP00000013715	55.82	292	127	1	6	875	1420	1711	6e-112	357
comp6098_c0_seq1	ENSCINP00000031043	51.43	70	32	1	1	204	200	269	2e-17	75.5
comp6108_c0_seq1	ENSCINP00000012544	53.05	279	130	1	895	62	2	280	1e-98	306
comp6112_c0_seq1	ENSCINP00000006244	53.24	370	154	6	1091	3	135	492	2e-122	381
comp6114_c0_seq1	ENSCINP00000035584	28.37	141	99	1	3	425	956	1094	7e-16	75.9
comp6115_c0_seq1	ENSCINP00000023928	30.5	141	71	2	1516	1094	13	126	4e-11	65.1
comp6117_c0_seq1	ENSCINP00000008934	72.86	140	36	1	543	130	7	146	6e-64	209
comp6117_c0_seq2	ENSCINP00000008934	64.88	168	52	3	556	71	7	173	1e-65	214
comp6118_c0_seq1	ENSCINP00000003408	41.07	112	53	5	1	306	53	161	1e-16	72.4
comp6119_c0_seq1	ENSCINP00000036545	26.67	180	117	5	1428	907	2	172	9e-16	75.9
comp6119_c0_seq2	ENSCINP00000036545	26.67	180	117	5	1440	919	2	172	9e-16	75.9
comp6120_c0_seq1	ENSCINP00000035158	35.19	216	126	6	2	610	235	449	1e-26	107
comp6122_c0_seq1	ENSCINP00000006383	46.88	64	33	1	16	204	219	282	2e-15	68.6
comp6124_c0_seq1	ENSCINP00000022513	33.77	382	147	14	2436	1468	116	450	4e-46	171
comp6125_c0_seq1	ENSCINP00000021734	39.56	455	236	9	829	2127	467	904	6e-82	287
comp6127_c0_seq1	ENSCINP00000030294	73.56	87	23	0	261	1	1	87	3e-32	118
comp6131_c0_seq1	ENSCINP00000032693	42.61	115	62	1	2172	2516	33	143	8e-22	94.4
comp6131_c0_seq2	ENSCINP00000032693	42.61	115	62	1	1731	2075	33	143	6e-22	94.4
comp6132_c0_seq1	ENSCINP00000016857	30.9	233	130	4	805	131	2	211	1e-35	129
comp6134_c0_seq1	ENSCINP00000035540	49.51	204	99	3	1812	2414	2	204	2e-59	205
comp6134_c0_seq2	ENSCINP00000035540	49.51	204	99	3	1812	2414	2	204	2e-59	205
comp6137_c0_seq1	ENSCINP00000024693	44.12	272	150	2	88	897	3	274	1e-67	218
comp6146_c0_seq1	ENSCINP00000013329	60.71	840	324	5	35	2548	1	836	0	956
comp6147_c0_seq1	ENSCINP00000012693	58.48	1173	441	9	3665	213	139	1287	0	1165
comp6148_c0_seq1	ENSCINP00000013223	59.33	150	58	2	1609	2049	17	166	4e-50	181
comp6150_c0_seq1	ENSCINP00000030861	57.89	190	79	1	661	92	174	362	2e-80	247
comp6152_c0_seq2	ENSCINP00000021131	41.35	208	95	8	103	666	1	201	3e-26	103
comp6153_c0_seq1	ENSCINP00000004942	33.17	205	118	6	53	634	51	247	4e-25	105
comp6154_c0_seq1	ENSCINP00000018303	69.93	276	76	3	1892	1086	1018	1293	4e-108	356
comp6157_c0_seq1	ENSCINP00000023826	59.92	257	102	1	825	55	1	256	1e-91	275
comp6157_c0_seq2	ENSCINP00000023826	61.48	257	98	1	825	55	1	256	4e-103	304
comp6159_c0_seq1	ENSCINP00000031288	36.5	137	86	1	671	261	21	156	2e-25	98.6
comp6160_c0_seq1	ENSCINP00000014714	60.2	490	180	4	88	1551	11	487	0	547
comp6160_c0_seq2	ENSCINP00000014714	62.53	395	134	3	88	1266	11	393	0	520
comp6162_c0_seq1	ENSCINP00000006383	28.45	239	146	8	275	970	108	328	5e-20	90.5
comp6164_c0_seq1	ENSCINP00000026787	65.2	296	98	2	1084	206	1	294	1e-135	393
comp6171_c0_seq1	ENSCINP00000031399	40	105	63	0	30	344	41	145	2e-20	89.7
comp6171_c0_seq2	ENSCINP00000009663	42.13	356	195	3	1813	2880	55	399	5e-84	285
comp6171_c0_seq3	ENSCINP00000036211	37.2	207	118	3	91	702	1	198	8e-39	144
comp6173_c0_seq1	ENSCINP00000034314	64.78	247	87	0	359	1099	20	266	4e-105	315
comp6179_c0_seq1	ENSCINP00000033108	34.46	148	96	1	2	442	58	205	3e-20	84.7
comp6181_c0_seq1	ENSCINP00000010391	42.98	235	108	6	9	641	236	468	1e-61	206
comp6184_c0_seq1	ENSCINP00000016058	58.97	78	31	1	32	265	189	265	3e-26	103
comp6187_c0_seq1	ENSCINP00000033041	39.61	207	109	3	853	242	200	393	2e-50	179
comp6191_c0_seq1	ENSCINP00000021863	30.53	226	149	4	536	1192	180	404	1e-20	92.8
comp6195_c0_seq1	ENSCINP00000004226	54.29	140	64	0	2112	1693	3	142	4e-42	154
comp6195_c0_seq2	ENSCINP00000004226	50.79	252	118	2	1709	972	3	254	2e-67	221
comp6197_c0_seq1	ENSCINP00000015322	40.74	243	140	3	3	719	347	589	1e-56	196
comp6198_c0_seq1	ENSCINP00000022445	30.54	239	114	6	195	911	27	213	5e-25	100
comp6199_c0_seq1	ENSCINP00000007842	50.55	182	88	2	1398	1937	14	195	2e-55	189
comp6200_c0_seq1	ENSCINP00000008684	56.17	162	68	3	47	532	1	159	6e-58	186
comp6202_c0_seq1	ENSCINP00000017093	83.9	292	45	1	99	974	1	290	2e-161	457
comp6204_c0_seq1	ENSCINP00000008197	86.9	145	19	0	171	605	1	145	5e-71	216
comp6205_c0_seq1	ENSCINP00000031084	50.5	299	108	4	88	924	1	279	2e-76	256
comp6206_c0_seq1	ENSCINP00000030640	38.69	579	308	15	678	2285	1	575	3e-112	356
comp6208_c0_seq1	ENSCINP00000018388	39.27	494	278	8	158	1624	29	505	8e-115	355
comp6212_c0_seq1	ENSCINP00000013265	34.73	167	102	2	232	729	41	201	2e-28	115
comp6212_c0_seq2	ENSCINP00000013265	39.29	481	280	5	232	1668	41	511	1e-109	342
comp6212_c0_seq3	ENSCINP00000013265	42.67	307	172	2	935	1855	209	511	1e-69	237
comp6215_c0_seq1	ENSCINP00000010174	40	360	198	6	606	1643	1	356	4e-80	261
comp6217_c0_seq1	ENSCINP00000032427	81.58	38	7	0	405	292	13	50	3e-15	67.8
comp6217_c0_seq2	ENSCINP00000032427	76.47	51	12	0	307	155	13	63	2e-23	89
comp6218_c0_seq1	ENSCINP00000006145	36.21	243	141	3	1785	1063	520	750	1e-34	139
comp6222_c0_seq1	ENSCINP00000014064	40.07	534	273	13	125	1618	122	644	5e-121	389
comp6226_c0_seq1	ENSCINP00000008817	54.76	252	111	1	1	756	389	637	3e-88	286
comp6227_c0_seq1	ENSCINP00000013639	21.55	580	415	15	278	1963	267	824	2e-26	114
comp6227_c0_seq3	ENSCINP00000013639	24.04	287	196	9	278	1087	267	548	1e-11	65.9
comp6227_c0_seq4	ENSCINP00000013639	22.06	417	288	14	747	1952	430	824	5e-24	80.9
comp6229_c0_seq1	ENSCINP00000011952	97.09	103	3	0	127	435	26	128	3e-51	167
comp6238_c0_seq1	ENSCINP00000024752	70.83	96	28	0	291	4	2	97	6e-29	110
comp6240_c0_seq1	ENSCINP00000015517	34.57	81	50	1	33	275	73	150	2e-13	62
comp6242_c0_seq1	ENSCINP00000023206	69.23	208	63	1	143	763	18	225	4e-84	254
comp6253_c0_seq1	ENSCINP00000023617	30.77	247	158	7	1	723	236	475	6e-36	133
comp6256_c0_seq1	ENSCINP00000017770	82.09	67	12	0	1530	1730	1	67	2e-27	110
comp6259_c0_seq1	ENSCINP00000030694	49.57	232	114	1	1260	574	5	236	1e-64	217
comp6263_c0_seq1	ENSCINP00000005268	47.15	193	99	2	583	5	8	197	4e-33	120
comp6263_c0_seq2	ENSCINP00000005268	59.3	86	35	0	297	40	51	136	2e-23	90.9
comp6264_c0_seq1	ENSCINP00000004087	36.43	291	174	6	11	856	14	302	2e-54	186
comp6266_c0_seq2	ENSCINP00000027190	34.26	397	245	5	201	1346	12	407	3e-80	259
comp6268_c0_seq1	ENSCINP00000009493	42.44	754	365	19	58	2241	1	711	2e-150	481
comp6271_c0_seq1	ENSCINP00000030254	44.78	134	74	0	9	410	205	338	3e-31	118
comp6273_c0_seq1	ENSCINP00000029865	71.33	150	43	0	123	572	8	157	2e-73	226
comp6274_c0_seq1	ENSCINP00000019468	37.22	266	147	5	1911	1165	427	689	5e-57	206
comp6275_c0_seq1	ENSCINP00000019029	47.86	117	57	2	209	559	2	114	3e-25	109
comp6276_c0_seq1	ENSCINP00000029472	29.76	541	325	16	3019	1499	25	544	1e-58	212
comp6276_c0_seq2	ENSCINP00000029472	29.76	541	325	16	3124	1604	25	544	1e-58	212
comp6279_c0_seq1	ENSCINP00000027764	47.25	91	48	0	505	233	18	108	8e-25	95.1
comp6286_c0_seq1	ENSCINP00000036319	62.5	40	15	0	332	213	159	198	7e-13	61.2
comp6289_c0_seq1	ENSCINP00000001993	44.76	105	55	2	5	319	70	171	4e-23	90.9
comp6291_c0_seq1	ENSCINP00000007494	33.89	239	139	3	669	7	15	252	6e-40	143
comp6292_c0_seq1	ENSCINP00000023194	72.56	441	113	2	64	1374	3	439	0	688
comp6294_c0_seq1	ENSCINP00000008836	30.26	271	164	3	461	1273	171	416	3e-33	130
comp6301_c0_seq1	ENSCINP00000012753	65.54	653	211	4	2154	214	1	645	0	870
comp6304_c0_seq1	ENSCINP00000005880	62.22	180	66	2	78	614	13	191	9e-65	219
comp6305_c0_seq1	ENSCINP00000036068	44.11	263	144	3	1023	241	146	407	1e-77	246
comp6306_c0_seq1	ENSCINP00000013265	46.81	94	49	1	3	284	165	257	2e-19	81.6
comp6308_c0_seq1	ENSCINP00000032692	79.09	110	22	1	52	381	1	109	3e-56	177
comp6311_c0_seq1	ENSCINP00000001165	53.52	213	98	1	1	636	528	740	1e-77	251
comp6312_c0_seq1	ENSCINP00000012524	62.24	241	91	0	85	807	1	241	1e-100	298
comp6320_c0_seq1	ENSCINP00000001538	93.87	375	23	0	74	1198	1	375	0	721
comp6321_c0_seq1	ENSCINP00000010920	44.55	202	105	2	2	586	580	781	8e-52	179
comp6323_c0_seq1	ENSCINP00000032083	52.81	231	108	1	693	4	2159	2389	4e-80	264
comp6327_c0_seq1	ENSCINP00000021129	35.75	428	273	2	1689	406	53	478	6e-75	250
comp6330_c0_seq1	ENSCINP00000001837	33.06	248	159	5	1	726	170	416	4e-41	151
comp6334_c0_seq1	ENSCINP00000026106	48.99	345	122	5	33	965	1	325	2e-92	288
comp6336_c0_seq1	ENSCINP00000000768	82.93	41	7	0	985	863	316	356	7e-15	73.9
comp6337_c0_seq1	ENSCINP00000014671	56.65	376	160	1	70	1188	2	377	7e-155	448
comp6338_c0_seq1	ENSCINP00000034139	59.49	79	32	0	204	440	2	80	3e-27	103
comp6342_c0_seq1	ENSCINP00000010089	28.66	164	115	2	594	1079	56	219	3e-14	72.8
comp6344_c0_seq1	ENSCINP00000026608	44.64	168	80	5	494	3	9	167	9e-30	110
comp6345_c0_seq1	ENSCINP00000013246	89.8	196	20	0	149	736	1	196	9e-126	367
comp6346_c0_seq1	ENSCINP00000033397	26.87	134	91	4	46	429	3	135	6e-12	59.3
comp6350_c0_seq1	ENSCINP00000006493	55.81	611	247	7	1808	3	442	1038	0	637
comp6351_c0_seq1	ENSCINP00000002176	52.55	196	86	1	149	715	1	196	5e-66	211
comp6352_c0_seq1	ENSCINP00000032222	44.08	152	73	4	828	409	1	152	1e-38	135
comp6352_c0_seq2	ENSCINP00000032222	44.08	152	73	4	797	378	1	152	1e-38	135
comp6355_c0_seq1	ENSCINP00000015553	33.56	146	92	1	117	554	6	146	4e-25	97.8
comp6356_c0_seq1	ENSCINP00000033727	45.07	142	73	2	316	735	2	140	5e-35	127
comp6356_c0_seq2	ENSCINP00000033727	45.07	142	73	2	391	810	2	140	6e-35	127
comp6359_c0_seq1	ENSCINP00000035552	32.38	105	69	1	1319	1011	57	161	4e-12	65.1
comp6364_c0_seq1	ENSCINP00000030207	46.75	77	41	0	501	271	33	109	4e-17	74.3
comp6364_c0_seq2	ENSCINP00000030207	46.75	77	41	0	466	236	33	109	3e-17	74.3
comp6365_c0_seq1	ENSCINP00000003385	34.23	929	552	23	3830	1179	2932	3846	7e-146	493
comp6366_c0_seq1	ENSCINP00000013067	54.35	46	21	0	473	336	45	90	4e-11	60.1
comp6374_c0_seq1	ENSCINP00000000931	20.93	430	310	7	41	1291	8	420	2e-21	95.1
comp6377_c0_seq1	ENSCINP00000007369	69.83	179	54	0	213	749	1	179	5e-93	275
comp6379_c0_seq1	ENSCINP00000011539	43.97	141	70	4	415	17	2090	2229	1e-28	113
comp6380_c0_seq1	ENSCINP00000004318	31.62	234	153	6	22	711	1	231	2e-35	128
comp6382_c0_seq1	ENSCINP00000025384	63.45	197	65	3	20	595	1006	1200	8e-78	254
comp6383_c0_seq1	ENSCINP00000026238	49.3	142	72	0	437	862	1	142	5e-42	154
comp6385_c0_seq1	ENSCINP00000001079	52.08	265	126	1	1300	506	18	281	8e-104	315
comp6386_c0_seq1	ENSCINP00000018722	47.92	384	175	8	55	1149	588	965	9e-109	345
comp6392_c0_seq1	ENSCINP00000011303	47.77	247	115	3	813	109	42	286	2e-71	225
comp6393_c0_seq1	ENSCINP00000013103	29.61	233	144	9	840	157	114	331	2e-23	99.4
comp6394_c0_seq1	ENSCINP00000005062	88.81	295	33	0	1071	187	1	295	0	554
comp6397_c0_seq1	ENSCINP00000005696	68.6	121	38	0	59	421	1	121	1e-58	182
comp6401_c0_seq1	ENSCINP00000036428	43.99	566	302	8	1663	2	1079	1641	3e-149	476
comp6403_c0_seq1	ENSCINP00000033782	59.64	498	200	1	151	1641	7	504	0	678
comp6407_c0_seq1	ENSCINP00000011465	61.7	436	160	4	2158	869	223	657	0	538
comp6408_c0_seq1	ENSCINP00000035122	53.52	142	65	1	1214	789	42	182	1e-47	162
comp6415_c0_seq1	ENSCINP00000030254	36.61	183	93	4	229	774	19	179	1e-25	106
comp6416_c0_seq1	ENSCINP00000020124	61.94	155	59	0	694	230	373	527	2e-59	197
comp6417_c0_seq1	ENSCINP00000017117	61.82	440	106	6	1404	181	1463	1872	1e-160	504
comp6418_c0_seq1	ENSCINP00000008091	58.05	174	71	1	41	556	546	719	2e-62	207
comp6419_c0_seq1	ENSCINP00000006993	33.46	272	175	5	806	3	180	449	2e-44	161
comp6420_c0_seq1	ENSCINP00000014955	30.13	239	144	8	2	700	594	815	5e-20	89.4
comp6421_c0_seq1	ENSCINP00000000848	38.34	313	177	5	911	3	12	318	8e-65	221
comp6424_c0_seq1	ENSCINP00000034095	55.92	152	67	0	1865	1410	10	161	6e-47	163
comp6426_c0_seq1	ENSCINP00000005797	33.7	828	526	11	3760	1307	42	856	7e-150	476
comp6427_c0_seq1	ENSCINP00000021554	41.94	93	53	1	209	487	867	958	2e-19	85.9
comp6428_c0_seq1	ENSCINP00000027486	45.19	655	250	13	2258	618	24	677	4e-171	514
comp6429_c0_seq1	ENSCINP00000036428	41.46	316	181	2	6	953	1230	1541	8e-95	310
comp6436_c0_seq1	ENSCINP00000011016	36.48	636	368	13	253	2097	1	621	1e-105	342
comp6440_c0_seq1	ENSCINP00000033981	43.27	104	54	2	410	114	1	104	4e-19	79
comp6440_c0_seq2	ENSCINP00000033981	43.27	104	54	1	378	82	1	104	9e-22	85.9
comp6443_c0_seq1	ENSCINP00000001641	63.66	322	111	3	205	1164	1	318	2e-134	401
comp6444_c0_seq1	ENSCINP00000028204	51.1	456	217	3	65	1432	1	450	2e-161	474
comp6445_c0_seq1	ENSCINP00000008619	48.92	323	144	5	1311	385	7	322	9e-79	250
comp6446_c0_seq1	ENSCINP00000017546	84.98	506	66	2	1745	258	1	506	0	830
comp6448_c0_seq1	ENSCINP00000026933	54.51	455	181	5	5	1366	164	593	4e-158	472
comp6450_c0_seq1	ENSCINP00000004730	65.79	114	39	0	692	351	275	388	2e-50	171
comp6452_c0_seq1	ENSCINP00000025031	40.58	69	40	1	230	24	1019	1086	1e-11	59.7
comp6452_c0_seq2	ENSCINP00000025031	40.62	64	37	1	203	12	201	263	2e-11	59.3
comp6454_c0_seq1	ENSCINP00000007695	49.43	176	76	3	907	419	428	603	2e-48	171
comp6458_c0_seq1	ENSCINP00000032271	50	142	63	3	291	710	6	141	9e-47	162
comp6459_c0_seq1	ENSCINP00000032311	27.81	169	111	4	8	496	66	229	3e-13	67
comp6462_c0_seq1	ENSCINP00000016476	51.85	81	35	2	3	245	101	177	8e-22	86.3
comp6462_c0_seq2	ENSCINP00000010391	49.44	178	80	6	6	539	484	651	2e-48	167
comp6476_c0_seq1	ENSCINP00000030061	86.62	299	40	0	255	1151	3	301	6e-174	493
comp6478_c0_seq1	ENSCINP00000013236	86.92	321	40	1	1134	178	35	355	0	555
comp6479_c0_seq1	ENSCINP00000013976	41.04	251	130	6	1079	1792	10	255	4e-55	189
comp6483_c0_seq1	ENSCINP00000033792	58.91	533	212	3	175	1773	6	531	0	635
comp6488_c0_seq1	ENSCINP00000018175	31.93	332	173	8	158	1018	81	404	1e-32	127
comp6493_c0_seq1	ENSCINP00000035043	35.65	115	70	3	832	1164	171	285	8e-15	75.5
comp6494_c0_seq1	ENSCINP00000025817	55.47	265	96	5	747	4	14	273	5e-92	282
comp6496_c0_seq1	ENSCINP00000004320	42.69	520	269	7	1987	437	3	496	6e-137	414
comp6498_c0_seq1	ENSCINP00000017158	30.63	320	203	13	36	968	7	316	2e-22	99
comp6499_c1_seq1	ENSCINP00000001531	56.63	279	101	5	145	924	1	278	8e-104	314
comp6502_c0_seq1	ENSCINP00000026062	45.74	258	133	3	846	79	28	280	2e-78	243
comp6503_c0_seq1	ENSCINP00000008806	79.81	644	115	2	15	1940	31	661	0	1023
comp6504_c0_seq1	ENSCINP00000015861	32.31	294	169	10	241	1065	52	334	8e-34	131
comp6506_c0_seq1	ENSCINP00000026139	59.55	89	34	1	48	308	1	89	3e-24	91.7
comp6506_c0_seq2	ENSCINP00000026139	71.11	90	26	0	25	294	1	90	2e-34	116
comp6509_c0_seq1	ENSCINP00000005837	56.58	76	32	1	56	283	245	319	6e-27	103
comp6510_c0_seq1	ENSCINP00000030657	59.66	119	47	1	438	85	35	153	3e-48	156
comp6518_c0_seq1	ENSCINP00000009323	67.31	156	50	1	8	475	127	281	3e-71	226
comp6520_c0_seq1	ENSCINP00000024360	41.25	80	47	0	591	352	6	85	1e-17	77.8
comp6521_c0_seq1	ENSCINP00000024406	78.47	144	31	0	933	502	7	150	2e-84	255
comp6523_c0_seq1	ENSCINP00000028428	53.09	81	31	3	584	360	5	84	5e-19	80.5
comp6525_c0_seq1	ENSCINP00000011555	61.79	903	340	3	1	2709	261	1158	0	1077
comp6526_c0_seq1	ENSCINP00000029139	49.55	111	56	0	140	472	1	111	4e-37	112
comp6526_c0_seq2	ENSCINP00000029139	49.55	111	56	0	347	679	1	111	5e-37	112
comp6526_c0_seq3	ENSCINP00000029139	32.79	122	66	4	191	556	111	216	5e-12	60.5
comp6527_c0_seq1	ENSCINP00000016265	61.56	320	115	4	1005	61	1	317	1e-131	388
comp6527_c0_seq2	ENSCINP00000016265	58.39	137	51	2	459	49	1	131	4e-44	154
comp6528_c0_seq1	ENSCINP00000034301	28.24	85	61	0	106	360	25	109	2e-12	60.8
comp6528_c0_seq2	ENSCINP00000034301	31.01	129	88	1	12	398	19	146	4e-19	80.1
comp6529_c0_seq1	ENSCINP00000035483	27.65	170	99	6	727	221	10	156	1e-12	63.9
comp6530_c0_seq1	ENSCINP00000035206	30.37	619	301	20	1633	3279	889	1447	1e-60	228
comp6530_c0_seq2	ENSCINP00000035206	30.37	619	301	20	1542	3188	889	1447	1e-60	228
comp6534_c0_seq1	ENSCINP00000031352	27.88	165	99	4	471	4	4	157	1e-20	86.3
comp6535_c0_seq1	ENSCINP00000000936	48.32	832	415	5	3736	1259	7	829	0	733
comp6536_c0_seq1	ENSCINP00000017915	75.38	333	80	1	98	1096	8	338	0	545
comp6539_c0_seq1	ENSCINP00000035584	67.8	118	38	0	61	414	1	118	3e-55	187
comp6541_c0_seq1	ENSCINP00000027314	28.36	201	132	3	1281	712	260	459	1e-20	94
comp6545_c0_seq1	ENSCINP00000005234	48.22	365	155	4	1084	2	258	592	3e-104	325
comp6550_c0_seq1	ENSCINP00000018416	27.09	203	118	5	573	40	102	299	1e-16	75.9
comp6551_c0_seq1	ENSCINP00000007428	44.55	110	61	0	4	333	179	288	1e-24	101
comp6553_c0_seq1	ENSCINP00000005022	39	100	57	2	600	310	24	122	9e-23	94
comp6554_c0_seq1	ENSCINP00000005353	37.5	288	168	4	853	2	9	288	1e-48	174
comp6556_c0_seq1	ENSCINP00000026466	65	80	27	1	242	3	23	101	1e-30	110
comp6556_c0_seq2	ENSCINP00000026466	53.99	163	74	1	831	346	23	185	8e-59	189
comp6557_c0_seq1	ENSCINP00000031759	31.86	857	505	17	2	2530	363	1154	1e-111	384
comp6559_c0_seq1	ENSCINP00000034122	53.43	204	93	2	108	719	5	206	7e-54	177
comp6561_c0_seq1	ENSCINP00000003871	46.27	201	91	4	919	317	1	184	1e-37	136
comp6564_c0_seq1	ENSCINP00000035522	50.6	166	80	2	158	652	23	187	2e-55	180
comp6566_c0_seq1	ENSCINP00000001843	31.29	163	110	2	55	540	92	253	1e-21	91.7
comp6566_c0_seq2	ENSCINP00000015651	31.05	277	183	5	25	852	109	378	4e-33	127
comp6566_c0_seq4	ENSCINP00000034964	30.3	165	110	3	528	1010	207	370	4e-18	84
comp6567_c0_seq1	ENSCINP00000015639	25.06	443	312	7	1407	124	392	829	8e-44	164
comp6572_c0_seq1	ENSCINP00000023148	45.13	113	62	0	3	341	284	396	1e-27	107
comp6573_c0_seq1	ENSCINP00000018144	48.03	127	57	1	138	518	406	523	3e-26	107
comp6575_c0_seq1	ENSCINP00000006190	34.64	153	85	4	1123	668	13	151	4e-17	80.5
comp6578_c0_seq1	ENSCINP00000030713	68.87	151	45	1	123	569	1	151	3e-72	219
comp6579_c0_seq1	ENSCINP00000022248	26.81	332	224	10	494	1468	7	326	1e-22	99
comp6582_c0_seq1	ENSCINP00000015203	48.68	189	79	4	753	199	17	191	3e-46	161
comp6582_c0_seq2	ENSCINP00000015203	48.68	189	79	4	756	202	17	191	3e-46	161
comp6583_c0_seq1	ENSCINP00000026516	66.67	276	92	0	1039	212	1	276	3e-143	411
comp6589_c0_seq1	ENSCINP00000003194	55.56	162	68	1	489	4	2	159	4e-59	201
comp6590_c0_seq1	ENSCINP00000030264	43.7	119	61	2	472	813	1	118	6e-25	98.6
comp6592_c0_seq1	ENSCINP00000002771	72.9	155	42	0	780	316	11	165	4e-79	240
comp6598_c0_seq1	ENSCINP00000014064	46.22	251	111	4	747	1	126	354	2e-62	212
comp6599_c0_seq1	ENSCINP00000020062	37.76	143	85	1	188	604	11	153	2e-27	106
comp6603_c0_seq1	ENSCINP00000000739	40.85	142	64	1	13	438	199	320	8e-26	106
comp6605_c0_seq1	ENSCINP00000021137	61.36	44	17	0	2	133	11	54	3e-11	54.3
comp6608_c0_seq1	ENSCINP00000030679	37.5	200	120	2	19	618	4	198	9e-41	145
comp6609_c0_seq1	ENSCINP00000017831	32.93	328	200	12	1309	365	102	422	3e-38	144
comp6610_c0_seq1	ENSCINP00000009202	43.45	267	143	3	2461	1664	1	260	2e-71	237
comp6614_c0_seq1	ENSCINP00000016261	87.24	431	49	3	42	1316	1	431	0	784
comp6615_c0_seq1	ENSCINP00000015307	44.32	185	101	1	148	702	7	189	5e-45	161
comp6619_c0_seq1	ENSCINP00000002051	26.32	285	148	19	153	854	47	320	9e-15	74.7
comp6620_c0_seq1	ENSCINP00000033211	40.86	93	51	3	1	273	235	325	4e-16	75.5
comp6622_c0_seq1	ENSCINP00000025633	35.48	186	95	4	54	554	9	188	3e-24	97.1
comp6623_c0_seq1	ENSCINP00000009951	53.95	152	70	0	116	571	12	163	1e-53	172
comp6624_c0_seq1	ENSCINP00000032911	44.74	114	62	1	97	438	117	229	2e-25	103
comp6625_c0_seq1	ENSCINP00000015981	67.83	115	37	0	131	475	1	115	1e-53	183
comp6626_c0_seq1	ENSCINP00000018927	77.89	190	42	0	619	50	1	190	9e-105	304
comp6629_c0_seq1	ENSCINP00000003851	51.54	324	139	2	1838	921	2	325	3e-120	366
comp6641_c0_seq1	ENSCINP00000001843	41.57	166	82	3	76	570	2	153	2e-35	130
comp6641_c0_seq2	ENSCINP00000001843	55.93	59	26	0	368	544	95	153	1e-29	75.5
comp6645_c0_seq1	ENSCINP00000034131	58.12	277	113	2	1378	551	1	275	4e-124	366
comp6648_c0_seq1	ENSCINP00000032100	30.73	179	122	2	211	741	64	242	2e-21	90.5
comp6649_c0_seq1	ENSCINP00000026271	60	190	74	2	678	112	1	189	5e-76	248
comp6652_c0_seq1	ENSCINP00000035708	46.65	313	155	4	922	5	15	322	2e-95	304
comp6654_c0_seq1	ENSCINP00000031956	67.8	118	38	0	798	445	1	118	8e-52	167
comp6655_c0_seq1	ENSCINP00000031800	54.03	124	57	0	685	314	9	132	6e-47	156
comp6656_c0_seq1	ENSCINP00000003691	41.56	320	177	4	1081	143	30	346	5e-70	226
comp6664_c0_seq1	ENSCINP00000013989	71.92	317	77	4	106	1029	1	314	4e-121	366
comp6677_c0_seq1	ENSCINP00000033459	35.67	157	93	3	374	829	89	242	9e-21	89
comp6678_c0_seq1	ENSCINP00000014710	27.62	239	133	9	146	847	31	234	1e-16	76.6
comp6683_c0_seq1	ENSCINP00000024896	69.88	654	162	6	1973	93	73	718	0	859
comp6684_c0_seq1	ENSCINP00000031845	28.48	158	106	3	926	456	35	186	1e-14	70.9
comp6684_c0_seq2	ENSCINP00000031845	29.32	133	87	3	851	456	60	186	1e-11	62.4
comp6685_c0_seq1	ENSCINP00000021261	42.62	122	55	3	159	521	18	125	5e-19	81.3
comp6691_c0_seq1	ENSCINP00000020261	41.45	234	112	5	719	78	1	229	9e-51	172
comp6692_c0_seq1	ENSCINP00000009857	43.79	322	172	5	2285	1326	1	315	1e-84	274
comp6693_c0_seq1	ENSCINP00000028887	30.2	298	193	8	877	2	21	309	2e-33	127
comp6695_c0_seq1	ENSCINP00000015858	35.75	207	123	2	5	622	3895	4092	9e-30	117
comp6697_c0_seq1	ENSCINP00000029797	49.31	436	182	5	61	1314	17	431	6e-133	407
comp6700_c0_seq1	ENSCINP00000000151	41.41	128	71	2	567	193	247	373	2e-25	102
comp6701_c0_seq1	ENSCINP00000026937	39.47	76	44	2	536	312	3	77	1e-13	65.1
comp6702_c0_seq1	ENSCINP00000014879	75.23	214	52	1	127	768	24	236	3e-104	306
comp6703_c0_seq1	ENSCINP00000034786	65.59	404	108	6	52	1224	4	389	4e-96	308
comp6704_c0_seq1	ENSCINP00000006844	29.23	130	81	4	375	1	24	147	3e-11	59.3
comp6707_c0_seq1	ENSCINP00000036330	23.89	180	125	3	2	508	26	204	4e-12	64.3
comp6710_c0_seq1	ENSCINP00000033985	67.61	71	23	0	438	226	5	75	1e-34	118
comp6712_c0_seq1	ENSCINP00000005373	61.21	464	179	1	1448	57	1	463	0	628
comp6713_c0_seq1	ENSCINP00000030214	58.48	289	112	4	135	980	1	288	2e-111	353
comp6714_c0_seq1	ENSCINP00000023609	47.06	102	54	0	2	307	356	457	1e-26	102
comp6721_c0_seq1	ENSCINP00000014582	75.51	98	21	2	512	799	16	112	3e-37	132
comp6722_c0_seq1	ENSCINP00000036140	41.21	364	201	7	1113	28	76	428	6e-83	266
comp6725_c0_seq1	ENSCINP00000004454	48.28	87	45	0	82	342	31	117	4e-23	92
comp6726_c0_seq1	ENSCINP00000017113	46.9	339	173	4	226	1230	19	354	5e-77	272
comp6730_c0_seq1	ENSCINP00000020050	44.4	259	126	5	1103	345	1	247	1e-56	188
comp6731_c0_seq1	ENSCINP00000011985	35.48	93	53	2	1495	1770	431	517	1e-13	73.2
comp6732_c0_seq1	ENSCINP00000013904	71	100	29	0	495	794	17	116	1e-43	154
comp6732_c0_seq2	ENSCINP00000007346	66.67	42	14	0	2	127	333	374	2e-15	64.3
comp6733_c0_seq1	ENSCINP00000030141	60.18	221	79	2	199	861	64	275	3e-83	270
comp6738_c0_seq1	ENSCINP00000012827	34.55	110	65	2	45	368	2	106	3e-11	59.3
comp6738_c1_seq1	ENSCINP00000012827	65.91	44	15	0	82	213	136	179	7e-14	65.5
comp6739_c0_seq1	ENSCINP00000006941	45.31	309	129	7	1750	2661	2	275	8e-76	251
comp6741_c0_seq1	ENSCINP00000020077	41.89	74	43	0	1238	1459	1	74	1e-15	73.6
comp6743_c0_seq1	ENSCINP00000022939	42.31	182	99	4	765	232	55	234	4e-42	145
comp6748_c0_seq1	ENSCINP00000010865	57.62	210	89	0	492	1121	304	513	1e-72	244
comp6748_c0_seq2	ENSCINP00000010865	57.62	210	89	0	393	1022	304	513	5e-73	244
comp6751_c0_seq1	ENSCINP00000036428	45.78	83	45	0	10	258	2491	2573	5e-25	99
comp6754_c0_seq1	ENSCINP00000013813	37.95	303	173	8	229	1113	17	312	2e-54	194
comp6755_c0_seq1	ENSCINP00000013103	29.41	238	145	9	1020	322	108	327	6e-21	94.4
comp6755_c0_seq2	ENSCINP00000013103	29.41	238	145	9	1020	322	108	327	6e-21	94.4
comp6759_c0_seq1	ENSCINP00000002096	51.54	518	228	10	107	1621	9	516	5e-153	472
comp6765_c0_seq1	ENSCINP00000035294	56.42	179	73	1	727	206	2	180	6e-66	206
comp6770_c0_seq1	ENSCINP00000012971	60.2	294	116	1	1206	328	643	936	3e-114	358
comp6771_c0_seq1	ENSCINP00000036295	45.12	164	89	1	216	704	1	164	4e-48	159
comp6773_c0_seq1	ENSCINP00000023748	40.33	300	151	9	144	995	23	310	1e-56	198
comp6775_c0_seq1	ENSCINP00000008326	33.12	154	95	5	112	567	399	546	1e-11	63.5
comp6776_c0_seq1	ENSCINP00000027423	37.62	101	61	1	510	812	3	101	1e-12	64.3
comp6779_c0_seq1	ENSCINP00000009998	43.55	496	240	7	151	1620	114	575	6e-139	427
comp6783_c0_seq1	ENSCINP00000027314	31.08	148	94	4	530	958	268	412	2e-12	67.4
comp6784_c0_seq1	ENSCINP00000011563	50.81	124	61	0	372	1	4	127	6e-37	129
comp6791_c0_seq1	ENSCINP00000009346	49.43	87	44	0	262	2	120	206	1e-27	101
comp6794_c0_seq1	ENSCINP00000023306	31.39	583	318	13	2595	907	5	525	3e-93	310
comp6797_c0_seq1	ENSCINP00000014731	47.76	134	66	1	2	403	302	431	7e-32	120
comp6800_c0_seq1	ENSCINP00000002995	51.77	141	57	3	1786	2178	24	163	2e-36	136
comp6802_c0_seq1	ENSCINP00000018712	30.13	531	273	26	1825	323	2	464	3e-59	207
comp6803_c0_seq1	ENSCINP00000017244	35.29	272	140	7	819	4	400	635	2e-39	147
comp6804_c0_seq1	ENSCINP00000001925	26.16	302	175	5	868	20	34	306	2e-35	134
comp6806_c0_seq1	ENSCINP00000033163	48.28	116	54	2	112	459	5	114	5e-31	114
comp6809_c0_seq1	ENSCINP00000005728	70.55	326	96	0	1497	520	3	328	9e-150	437
comp6810_c0_seq1	ENSCINP00000030151	54.29	70	32	0	367	158	441	510	1e-20	87.8
comp6814_c0_seq1	ENSCINP00000036074	46.32	95	48	1	2	277	126	220	4e-21	86.7
comp6820_c0_seq1	ENSCINP00000006664	53.12	192	84	2	1153	596	8	199	2e-62	204
comp6822_c0_seq1	ENSCINP00000001174	75.71	140	32	2	422	3	112	249	2e-65	218
comp6823_c0_seq1	ENSCINP00000013715	55.96	218	75	2	1	594	177	393	7e-75	247
comp6824_c0_seq1	ENSCINP00000003791	35.29	238	143	5	1287	583	290	519	2e-46	168
comp6827_c0_seq1	ENSCINP00000033215	27.39	230	134	7	1310	711	342	568	4e-16	79.7
comp6832_c0_seq1	ENSCINP00000003991	61.1	437	115	2	105	1415	1	382	1e-170	490
comp6832_c0_seq2	ENSCINP00000003991	71.47	382	109	0	105	1250	1	382	0	536
comp6836_c0_seq1	ENSCINP00000021407	56.14	529	215	7	49	1626	10	524	0	540
comp6836_c0_seq2	ENSCINP00000021407	54.21	273	121	2	200	1018	256	524	1e-98	306
comp6838_c0_seq1	ENSCINP00000010314	66.54	272	88	2	399	1205	2	273	5e-123	370
comp6839_c0_seq1	ENSCINP00000023207	60.87	368	135	4	295	1380	1	365	9e-160	466
comp6841_c0_seq1	ENSCINP00000029599	36.65	191	116	2	1947	1375	1	186	1e-35	133
comp6841_c0_seq2	ENSCINP00000029599	36.65	191	116	2	1927	1355	1	186	1e-35	133
comp6844_c0_seq2	ENSCINP00000002476	56.59	311	129	2	317	1237	24	332	2e-109	330
comp6847_c0_seq1	ENSCINP00000017388	61.1	455	152	4	67	1410	1	437	8e-173	510
comp6849_c0_seq1	ENSCINP00000012258	62.7	378	123	5	300	1412	2	368	9e-142	422
comp6849_c0_seq2	ENSCINP00000012258	62.7	378	123	5	300	1412	2	368	7e-142	422
comp6851_c0_seq1	ENSCINP00000017285	30.42	240	156	3	1343	633	196	427	4e-22	99
comp6851_c0_seq3	ENSCINP00000017285	30.42	240	156	3	1330	620	196	427	4e-22	99
comp6855_c0_seq1	ENSCINP00000033626	41.49	94	53	2	282	1	228	319	6e-14	66.6
comp6856_c0_seq1	ENSCINP00000035066	49.89	461	214	6	49	1404	1	453	3e-148	442
comp6857_c0_seq1	ENSCINP00000025375	45.45	209	110	2	90	704	9	217	2e-51	174
comp6860_c0_seq1	ENSCINP00000005253	70.89	237	69	0	775	65	1	237	6e-118	340
comp6861_c0_seq1	ENSCINP00000015858	42.35	85	40	3	12	239	4696	4780	4e-18	79.7
comp6863_c0_seq1	ENSCINP00000034572	38.46	650	330	13	1977	148	10	629	7e-151	455
comp6864_c0_seq1	ENSCINP00000024518	60.83	457	176	2	1362	1	22	478	0	530
comp6865_c0_seq1	ENSCINP00000019103	51.46	103	48	2	31	336	149	250	4e-29	115
comp6865_c0_seq2	ENSCINP00000019103	51.46	103	48	2	31	336	149	250	2e-29	115
comp6867_c0_seq1	ENSCINP00000028475	37.98	258	144	5	750	13	75	328	9e-51	176
comp6868_c0_seq1	ENSCINP00000008272	71.79	39	11	0	879	763	542	580	2e-11	63.5
comp6869_c0_seq1	ENSCINP00000010489	26.04	384	226	10	1325	336	730	1109	4e-29	120
comp6870_c0_seq1	ENSCINP00000019452	49.19	124	61	1	120	491	6	127	3e-35	127
comp6877_c0_seq1	ENSCINP00000004942	37.66	231	122	8	69	728	29	248	8e-47	165
comp6880_c0_seq1	ENSCINP00000036382	59.14	93	33	2	3	275	529	618	2e-26	107
comp6885_c0_seq1	ENSCINP00000022465	33.33	165	84	6	107	541	45	203	1e-17	77
comp6885_c0_seq2	ENSCINP00000022465	60	60	23	1	107	286	45	103	1e-15	71.6
comp6889_c0_seq1	ENSCINP00000002549	59.52	126	51	0	793	416	15	140	8e-43	147
comp6889_c0_seq2	ENSCINP00000002549	76.32	76	18	0	309	82	15	90	8e-31	111
comp6896_c0_seq1	ENSCINP00000029030	47.66	128	63	1	236	619	48	171	9e-43	144
comp6902_c0_seq1	ENSCINP00000019442	39.57	139	76	4	734	324	461	593	2e-24	101
comp6909_c0_seq1	ENSCINP00000035500	47.4	192	96	2	21	587	38	227	2e-52	177
comp6910_c0_seq1	ENSCINP00000003167	58.01	412	157	6	238	1452	7	409	1e-154	461
comp6913_c0_seq1	ENSCINP00000006217	26.47	272	179	8	523	1308	7	267	2e-15	76.6
comp6917_c0_seq1	ENSCINP00000027148	58.7	46	19	0	55	192	343	388	2e-12	68.2
comp6920_c0_seq1	ENSCINP00000023270	36.34	399	208	17	1	1122	119	496	2e-65	223
comp6923_c0_seq2	ENSCINP00000022650	67.05	176	51	3	1223	1738	544	716	2e-66	239
comp6923_c0_seq3	ENSCINP00000022650	67.05	176	51	3	1266	1781	544	716	2e-66	239
comp6924_c0_seq1	ENSCINP00000003015	76.09	138	33	0	1136	723	310	447	4e-70	229
comp6927_c0_seq1	ENSCINP00000007408	70.6	1102	280	10	4639	1391	22	1098	0	1432
comp6927_c0_seq2	ENSCINP00000007408	70.6	1102	280	10	4627	1379	22	1098	0	1432
comp6927_c0_seq3	ENSCINP00000007408	70.6	1102	280	10	4341	1093	22	1098	0	1432
comp6928_c0_seq1	ENSCINP00000030254	35.56	419	226	12	1566	391	336	737	2e-60	213
comp6931_c0_seq1	ENSCINP00000020124	38.55	166	77	3	495	1	247	388	2e-30	115
comp6931_c0_seq2	ENSCINP00000020124	45.13	113	62	0	339	1	141	253	1e-22	91.7
comp6934_c0_seq1	ENSCINP00000001413	50	52	26	0	488	643	146	197	5e-12	67.4
comp6935_c0_seq1	ENSCINP00000005140	31.43	175	102	5	507	1	294	456	5e-18	81.3
comp6940_c0_seq1	ENSCINP00000004680	75.74	841	181	5	3103	632	3	837	0	1231
comp6940_c0_seq2	ENSCINP00000004680	75.74	841	181	5	3103	632	3	837	0	1231
comp6943_c0_seq1	ENSCINP00000011250	77.91	172	38	0	134	649	13	184	3e-95	296
comp6944_c0_seq1	ENSCINP00000034851	61.62	99	37	1	1375	1079	1	98	8e-29	112
comp6945_c0_seq1	ENSCINP00000034225	60	205	80	1	305	913	2	206	2e-81	257
comp6949_c0_seq1	ENSCINP00000011213	42.51	167	82	2	1545	1084	377	542	1e-25	109
comp6950_c0_seq1	ENSCINP00000035522	44.95	198	101	2	1027	455	5	201	1e-55	186
comp6951_c0_seq1	ENSCINP00000022693	33.04	115	70	3	2	334	315	426	2e-13	65.1
comp6953_c0_seq1	ENSCINP00000027349	43.21	280	144	4	370	1206	73	338	1e-69	234
comp6954_c0_seq1	ENSCINP00000010283	71.97	157	44	0	471	1	6	162	5e-77	242
comp6955_c0_seq1	ENSCINP00000034935	52.38	168	73	2	160	660	15	176	6e-55	184
comp6957_c0_seq1	ENSCINP00000031611	58.14	86	36	0	46	303	2	87	2e-32	111
comp6965_c0_seq1	ENSCINP00000017685	34.95	103	65	1	156	458	54	156	2e-17	76.3
comp6973_c0_seq1	ENSCINP00000031711	28.7	223	145	5	64	711	154	369	2e-21	92.4
comp6977_c0_seq1	ENSCINP00000026139	59.55	89	34	1	37	297	1	89	5e-22	86.3
comp6984_c0_seq1	ENSCINP00000003194	60.07	273	96	3	812	3	162	424	1e-69	235
comp6994_c0_seq1	ENSCINP00000011942	50	226	109	2	1104	430	1	223	2e-56	188
comp6997_c0_seq1	ENSCINP00000013770	43.77	265	149	0	1939	1145	121	385	3e-62	213
comp6997_c0_seq2	ENSCINP00000013770	43.77	265	149	0	1963	1169	121	385	3e-62	213
comp7001_c0_seq1	ENSCINP00000034888	48.91	550	263	6	1841	207	61	597	0	563
comp7003_c0_seq1	ENSCINP00000018537	46.91	194	95	2	1556	978	5	191	5e-55	186
comp7004_c0_seq1	ENSCINP00000033191	68.09	94	30	0	8	289	27	120	8e-40	131
comp7005_c0_seq1	ENSCINP00000017930	25.9	363	190	12	1151	267	5	356	4e-27	110
comp7008_c0_seq1	ENSCINP00000020245	49.25	266	132	2	43	834	266	530	1e-89	282
comp7010_c0_seq1	ENSCINP00000009295	24.9	253	154	7	117	836	15	244	2e-19	88.6
comp7016_c0_seq1	ENSCINP00000017831	33.11	148	81	5	638	1063	131	266	7e-14	71.6
comp7019_c0_seq1	ENSCINP00000004972	25	292	154	10	125	916	321	575	4e-21	92.8
comp7022_c0_seq1	ENSCINP00000000977	55.03	745	280	8	1	2199	49	750	0	782
comp7025_c0_seq1	ENSCINP00000034795	55.14	185	82	1	1	552	35	219	3e-70	217
comp7026_c0_seq1	ENSCINP00000003194	63.16	190	67	1	948	379	964	1150	2e-63	219
comp7037_c0_seq1	ENSCINP00000024814	28.46	123	66	5	361	8	22	127	3e-11	56.6
comp7039_c0_seq1	ENSCINP00000006949	36.58	790	472	7	2480	150	1875	2648	2e-125	418
comp7041_c0_seq1	ENSCINP00000030799	80.75	161	31	0	64	546	2	162	7e-97	285
comp7042_c0_seq1	ENSCINP00000013334	33.68	193	96	3	584	6	69	229	1e-29	112
comp7048_c0_seq1	ENSCINP00000005063	51.47	307	133	3	969	79	163	463	1e-77	249
comp7049_c0_seq1	ENSCINP00000015540	84.62	130	20	0	2	391	300	429	2e-77	240
comp7059_c0_seq1	ENSCINP00000000332	55.62	169	72	2	241	744	75	241	2e-51	179
comp7061_c0_seq1	ENSCINP00000016652	42.07	271	157	0	52	864	252	522	2e-59	205
comp7062_c0_seq1	ENSCINP00000030541	59.24	157	62	1	328	798	3	157	5e-62	199
comp7062_c0_seq3	ENSCINP00000030541	59.24	157	62	1	57	527	3	157	4e-63	199
comp7064_c0_seq1	ENSCINP00000012151	74	50	13	0	1324	1175	143	192	5e-18	81.6
comp7065_c0_seq1	ENSCINP00000033372	44.8	125	62	4	916	1290	71	188	1e-20	89.7
comp7067_c0_seq1	ENSCINP00000021540	31.71	123	79	3	450	85	130	248	3e-11	60.5
comp7069_c0_seq1	ENSCINP00000034645	50.89	112	49	1	1886	1551	394	499	1e-19	92
comp7071_c0_seq1	ENSCINP00000034618	40	115	62	2	484	807	5	119	6e-17	75.9
comp7071_c0_seq2	ENSCINP00000034618	40	115	62	2	178	501	5	119	2e-17	75.9
comp7071_c0_seq3	ENSCINP00000034618	40	115	62	2	445	768	5	119	5e-17	75.9
comp7072_c0_seq1	ENSCINP00000010924	68.45	168	53	0	670	167	1	168	2e-69	213
comp7075_c0_seq1	ENSCINP00000030068	46.22	225	112	5	137	805	19	236	1e-49	181
comp7076_c0_seq1	ENSCINP00000000365	49.26	538	254	4	102	1700	26	549	8e-172	507
comp7078_c0_seq1	ENSCINP00000024099	40.72	221	125	4	1	651	143	361	6e-55	185
comp7080_c0_seq1	ENSCINP00000012037	75.68	148	34	1	53	490	1	148	1e-62	192
comp7080_c0_seq2	ENSCINP00000012037	75.34	146	34	1	2	433	3	148	7e-61	187
comp7085_c0_seq1	ENSCINP00000008759	56.19	662	270	6	134	2110	1	645	0	679
comp7086_c0_seq1	ENSCINP00000025617	34.57	81	51	1	1	237	329	409	2e-12	61.6
comp7087_c0_seq1	ENSCINP00000033360	62.2	209	78	1	236	862	1	208	2e-91	281
comp7088_c0_seq1	ENSCINP00000019815	44.9	98	54	0	302	9	580	677	3e-24	97.1
comp7092_c0_seq1	ENSCINP00000030315	49.4	168	78	4	2138	2632	418	581	9e-39	152
comp7096_c0_seq1	ENSCINP00000012132	75	48	12	0	269	126	4	51	6e-16	80.9
comp7097_c0_seq1	ENSCINP00000001801	51.02	49	24	0	296	150	198	246	8e-13	61.2
comp7098_c0_seq1	ENSCINP00000023942	27.67	300	153	6	741	1	80	368	3e-25	105
comp7100_c0_seq1	ENSCINP00000006543	59.71	139	47	4	968	573	118	254	1e-43	152
comp7101_c0_seq1	ENSCINP00000008228	46.6	191	89	2	597	28	18	196	8e-37	129
comp7101_c0_seq2	ENSCINP00000008228	46.07	191	90	2	665	96	18	196	9e-35	124
comp7102_c0_seq1	ENSCINP00000019787	34.83	89	57	1	338	72	187	274	5e-12	60.1
comp7102_c0_seq2	ENSCINP00000032368	37.68	69	42	1	311	108	114	182	1e-11	57.4
comp7106_c0_seq1	ENSCINP00000034638	43.37	196	109	2	66	653	29	222	2e-52	177
comp7112_c0_seq1	ENSCINP00000010447	36.09	133	71	5	883	488	169	288	3e-11	62
comp7114_c0_seq1	ENSCINP00000010385	50.39	129	57	3	485	99	1733	1854	1e-38	146
comp7115_c0_seq1	ENSCINP00000036218	26.69	251	122	11	384	1094	148	350	1e-11	64.3
comp7116_c0_seq1	ENSCINP00000035467	45.93	172	90	2	2	514	310	479	7e-44	154
comp7118_c0_seq1	ENSCINP00000018109	41.26	143	84	0	173	601	43	185	2e-31	119
comp7118_c0_seq2	ENSCINP00000031905	41.07	168	93	4	322	810	2	168	2e-29	111
comp7118_c0_seq3	ENSCINP00000031905	41.07	168	93	4	726	1214	2	168	7e-29	111
comp7122_c0_seq1	ENSCINP00000031474	56	150	65	1	737	288	30	178	2e-45	154
comp7127_c0_seq1	ENSCINP00000034218	42.86	210	64	3	159	671	18	210	4e-37	134
comp7130_c0_seq1	ENSCINP00000013742	40.77	336	189	6	3	986	506	839	1e-80	268
comp7132_c0_seq1	ENSCINP00000017546	58	100	42	0	14	313	416	515	1e-28	108
comp7132_c0_seq2	ENSCINP00000017546	67.65	102	33	0	12	317	416	517	1e-39	138
comp7133_c0_seq1	ENSCINP00000022248	32.01	303	195	6	330	1217	1	299	2e-36	137
comp7134_c0_seq1	ENSCINP00000010544	57.09	247	103	2	56	790	4	249	1e-99	297
comp7135_c0_seq1	ENSCINP00000033890	34.63	335	206	5	1292	321	9	341	6e-70	230
comp7149_c0_seq1	ENSCINP00000034972	46.67	210	107	2	213	827	15	224	8e-57	188
comp7150_c0_seq1	ENSCINP00000015127	35.22	477	230	14	1703	477	7	472	1e-67	229
comp7153_c0_seq1	ENSCINP00000006677	27.46	284	144	4	2	844	89	313	2e-28	112
comp7156_c0_seq1	ENSCINP00000007713	38.76	178	98	2	42	551	99	273	8e-25	99
comp7157_c0_seq1	ENSCINP00000012844	70.59	136	40	0	66	473	100	235	9e-68	209
comp7166_c0_seq1	ENSCINP00000005277	64.07	167	43	5	1975	2469	614	765	6e-53	199
comp7167_c0_seq1	ENSCINP00000036259	32.34	235	151	4	65	763	1069	1297	8e-26	110
comp7168_c0_seq1	ENSCINP00000018514	45.95	618	318	11	2014	173	22	627	8e-176	521
comp7169_c0_seq1	ENSCINP00000010229	70.89	79	23	0	2022	1786	119	197	9e-32	125
comp7173_c0_seq1	ENSCINP00000023699	41.64	305	163	7	1050	139	17	307	6e-72	229
comp7176_c0_seq1	ENSCINP00000019501	37.04	189	104	6	438	986	1	180	5e-30	115
comp7177_c0_seq1	ENSCINP00000026586	48.42	506	224	7	2	1504	282	755	2e-150	469
comp7178_c0_seq1	ENSCINP00000036364	51.95	77	36	1	39	269	56	131	2e-14	65.5
comp7178_c0_seq2	ENSCINP00000036364	47.73	132	64	3	489	872	1	131	8e-26	100
comp7179_c0_seq1	ENSCINP00000014598	35.71	462	272	8	1348	5	171	621	3e-85	288
comp7183_c0_seq1	ENSCINP00000009884	53.36	238	92	3	441	1118	201	431	2e-64	225
comp7183_c0_seq2	ENSCINP00000009884	42.46	398	171	7	441	1589	201	555	9e-77	261
comp7192_c0_seq1	ENSCINP00000031638	72.55	102	28	0	108	413	13	114	1e-45	150
comp7193_c0_seq1	ENSCINP00000007038	78.15	151	33	0	1	453	610	760	1e-79	260
comp7194_c0_seq1	ENSCINP00000002405	62.07	203	75	1	629	21	446	646	5e-83	263
comp7195_c0_seq1	ENSCINP00000033739	41.45	152	86	2	66	518	16	165	1e-29	111
comp7198_c0_seq1	ENSCINP00000018254	46.67	90	43	2	1	255	300	389	6e-24	94.4
comp7200_c0_seq1	ENSCINP00000001743	60.16	251	93	2	755	3	3	246	2e-90	285
comp7203_c0_seq1	ENSCINP00000013831	58.58	239	92	2	3	698	152	390	4e-84	259
comp7203_c0_seq2	ENSCINP00000013831	53.7	311	136	2	2	910	80	390	1e-104	315
comp7205_c0_seq1	ENSCINP00000019144	70.88	285	83	0	82	936	4	288	4e-150	428
comp7205_c0_seq2	ENSCINP00000019144	70.88	285	83	0	82	936	4	288	4e-149	428
comp7210_c0_seq1	ENSCINP00000030398	25	204	135	5	4	588	31	225	9e-15	72
comp7211_c0_seq1	ENSCINP00000034582	31	271	173	6	777	1	42	310	4e-35	131
comp7216_c0_seq1	ENSCINP00000002104	40.26	154	88	3	489	34	3	154	2e-34	121
comp7216_c0_seq2	ENSCINP00000002104	38.95	172	100	4	532	26	3	172	3e-32	116
comp7217_c0_seq1	ENSCINP00000008817	57.97	364	152	1	1157	69	1	364	3e-129	390
comp7223_c0_seq1	ENSCINP00000007111	36.87	179	113	0	537	1	48	226	3e-45	156
comp7226_c0_seq1	ENSCINP00000031931	46.11	180	89	4	3	527	396	572	9e-39	141
comp7227_c0_seq1	ENSCINP00000007398	69.55	289	86	2	37	900	71	358	1e-138	409
comp7228_c0_seq1	ENSCINP00000015821	54.12	340	127	5	75	1094	1	311	3e-103	317
comp7230_c0_seq1	ENSCINP00000001839	28.4	169	107	5	495	1	421	579	4e-13	66.6
comp7232_c0_seq1	ENSCINP00000016092	58.1	105	44	0	4	318	1573	1677	7e-36	131
comp7233_c0_seq1	ENSCINP00000001538	93.18	88	6	0	264	1	1	88	1e-55	179
comp7234_c0_seq1	ENSCINP00000000302	38.64	176	106	1	523	2	37	212	1e-30	116
comp7237_c0_seq1	ENSCINP00000002170	36.99	219	125	5	45	692	1	209	9e-38	134
comp7239_c0_seq1	ENSCINP00000007111	41.67	204	117	2	164	775	24	225	1e-55	183
comp7240_c0_seq1	ENSCINP00000019002	58.85	260	105	2	350	1126	1	259	1e-107	334
comp7240_c0_seq2	ENSCINP00000019002	58.85	260	105	2	350	1126	1	259	1e-106	334
comp7240_c0_seq3	ENSCINP00000001330	47.62	189	82	1	1855	1340	12	200	8e-51	176
comp7240_c0_seq4	ENSCINP00000001330	47.62	189	82	1	2182	1667	12	200	2e-50	176
comp7244_c0_seq1	ENSCINP00000022078	52.17	184	84	2	588	40	1	181	3e-63	197
comp7245_c0_seq1	ENSCINP00000022550	27.17	265	182	4	858	91	232	494	5e-30	120
comp7246_c0_seq1	ENSCINP00000026392	41.57	255	146	3	70	828	1	254	9e-58	193
[truncated: 21,802 more rows]
