# Supplementary material for: Uncovering the pathways underlying whole body regeneration in a chordate model, Botrylloides leachi using de novo transcriptome analysis
Source: BMC Genomics. 2016 Feb 16;17:114. doi: 10.1186/s12864-016-2435-6 (PMC4755014; doi:10.1186/s12864-016-2435-6)
Supplement: Additional file 4: — De novo assembled B. leachi transcripts with significant match to the UniProt protein database (E-value cut off at < 1e-10). (XLSX 2325 kb) [file 12864_2016_2435_MOESM4_ESM.xlsx]

## Sheet: Sheet1
query id	subject id	% identity	alignment length	mismatches	gap opens	q. start	q. end	s. start	s. end	evalue	bit score
comp2414_c0_seq1	tr|H2XTS9|H2XTS9_CIOIN	68.7	476	147	1	3	1430	142	615	0	623
comp2446_c0_seq1	tr|H2YCF2|H2YCF2_CIOSA	55.88	995	372	15	3	2867	136	1103	0	1062
comp2447_c0_seq1	tr|H2YTL9|H2YTL9_CIOSA	55.13	653	270	7	107	2020	1	645	0	647
comp2501_c0_seq1	tr|H2ZH28|H2ZH28_CIOSA	68.21	563	169	3	87	1775	4	556	0	794
comp2586_c0_seq1	tr|F6ZCC7|F6ZCC7_CIOIN	67.97	918	292	1	2749	2	14	931	0	1166
comp2600_c0_seq1	tr|F6UKC4|F6UKC4_CIOIN	67.09	717	232	1	2492	354	38	754	0	1020
comp2600_c0_seq2	tr|F6UKC4|F6UKC4_CIOIN	66.44	724	232	2	2513	354	38	754	0	1014
comp2628_c0_seq1	tr|H2Z2M7|H2Z2M7_CIOSA	62.06	514	174	7	3	1532	671	1167	0	655
comp2641_c0_seq1	tr|H2ZM37|H2ZM37_CIOSA	60.2	711	263	8	67	2169	9	709	0	744
comp2641_c0_seq2	tr|H2ZM37|H2ZM37_CIOSA	60.2	711	263	8	93	2195	9	709	0	744
comp2686_c0_seq1	tr|H2Z4K8|H2Z4K8_CIOSA	54.1	573	224	10	2118	442	3	550	0	559
comp2810_c0_seq1	tr|H2Z0E6|H2Z0E6_CIOSA	53.67	723	246	9	1	2094	95	753	0	614
comp2883_c0_seq1	tr|H2Y3U6|H2Y3U6_CIOIN	80.04	486	97	0	1472	15	1	486	0	782
comp2905_c0_seq1	tr|M7B9D5|M7B9D5_CHEMY	74.54	868	220	1	241	2844	1	867	0	1394
comp2905_c0_seq2	tr|M7B9D5|M7B9D5_CHEMY	74.54	868	220	1	182	2785	1	867	0	1394
comp2965_c0_seq1	tr|H0Z4H8|H0Z4H8_TAEGU	53.15	619	285	2	1853	3	1	616	0	689
comp3005_c0_seq1	tr|H2Y692|H2Y692_CIOSA	46.2	658	337	7	47	1996	1	649	0	590
comp3050_c0_seq1	tr|F6WMK2|F6WMK2_CIOIN	59.11	653	256	3	84	2018	168	817	0	814
comp3134_c0_seq1	tr|H2YSL1|H2YSL1_CIOSA	53.63	1128	454	17	3441	238	15	1133	0	1113
comp3170_c0_seq1	tr|F7AAV2|F7AAV2_CIOIN	51.67	509	245	1	1538	12	17	524	0	620
comp3229_c0_seq1	tr|E2RT18|E2RT18_CANFA	53.95	760	304	13	2958	727	1	730	0	759
comp3239_c0_seq1	tr|H2XS37|H2XS37_CIOIN	72.48	556	149	4	67	1725	1	555	0	818
comp3239_c0_seq2	tr|H2XS37|H2XS37_CIOIN	72.48	556	149	4	67	1725	1	555	0	817
comp3243_c0_seq1	tr|H2XLN0|H2XLN0_CIOIN	57.85	605	241	6	1888	89	1	596	0	707
comp3255_c0_seq1	tr|F7AGU6|F7AGU6_CIOIN	77.11	402	92	0	66	1271	1	402	0	597
comp3265_c0_seq1	tr|F7BHR3|F7BHR3_CIOIN	49.44	888	318	19	59	2422	1	857	0	652
comp3284_c0_seq1	tr|F7ACB9|F7ACB9_CIOIN	58.45	580	176	8	559	2250	51	581	0	649
comp3305_c0_seq1	tr|A9ZLX5|A9ZLX5_XENLA	50.89	1124	495	15	348	3635	64	1158	0	1075
comp3312_c0_seq1	tr|Q2PEE3|Q2PEE3_CIOIN	83.72	651	105	1	2140	191	29	679	0	1105
comp3320_c0_seq1	tr|F6TJV9|F6TJV9_CIOIN	62.59	417	153	2	163	1410	29	443	0	548
comp3330_c0_seq1	tr|M3X576|M3X576_FELCA	48.68	645	317	8	43	1950	150	789	0	577
comp3334_c0_seq1	tr|F6YLI3|F6YLI3_CIOIN	62.53	451	163	1	220	1554	27	477	0	568
comp3337_c0_seq1	tr|H2YE97|H2YE97_CIOSA	39.29	1158	582	30	656	4051	1	1063	0	696
comp3344_c0_seq1	tr|H2XV00|H2XV00_CIOIN	74.14	580	147	3	194	1927	4	582	0	910
comp3376_c0_seq1	tr|Q5XJ11|Q5XJ11_DANRE	64.47	653	226	3	2221	263	15	661	0	852
comp3404_c0_seq1	tr|F6ZL94|F6ZL94_CIOIN	50.8	502	245	1	309	1808	41	542	0	567
comp3422_c0_seq1	tr|H2Z0R3|H2Z0R3_CIOSA	55.67	503	222	1	103	1611	1	502	0	602
comp3432_c0_seq1	tr|H2ZB53|H2ZB53_CIOSA	93.55	434	26	1	1649	354	1	434	0	850
comp3444_c0_seq1	tr|G7PP56|G7PP56_MACFA	51.27	671	291	12	167	2167	3	641	0	683
comp3452_c0_seq1	tr|H2SKS4|H2SKS4_TAKRU	81.64	403	67	3	2	1189	60	462	0	673
comp3471_c0_seq1	tr|H2YZH6|H2YZH6_CIOSA	68.3	489	121	4	1851	478	3	488	0	699
comp3513_c0_seq1	tr|F7BBW9|F7BBW9_CIOIN	68.85	687	207	2	143	2182	33	719	0	991
comp3539_c0_seq1	tr|Q6IE91|Q6IE91_CIOIN	68.37	471	139	5	569	1978	124	585	0	702
comp3557_c0_seq1	tr|H2ZLW3|H2ZLW3_CIOSA	67.16	475	152	2	1887	475	3	477	0	686
comp3590_c0_seq1	tr|F6U0W0|F6U0W0_MACMU	50.84	952	415	12	2896	137	60	990	0	908
comp3598_c0_seq1	tr|F7A2X8|F7A2X8_CIOIN	52.27	551	252	3	2034	412	417	966	0	593
comp3604_c0_seq1	tr|H2ZD18|H2ZD18_CIOSA	56.81	558	223	5	264	1937	1	540	0	617
comp3640_c0_seq1	tr|H2YR68|H2YR68_CIOSA	97.67	430	10	0	1411	122	1	430	0	850
comp3679_c0_seq1	tr|F6TIU3|F6TIU3_CIOIN	75.38	325	79	1	118	1089	1	325	0	545
comp3697_c0_seq1	tr|H2XJF4|H2XJF4_CIOIN	72.94	473	127	1	1597	182	4	476	0	734
comp3736_c0_seq1	tr|H2ZLS4|H2ZLS4_CIOSA	82.72	434	75	0	1602	301	1	434	0	712
comp3738_c0_seq1	tr|H2ZLB5|H2ZLB5_CIOSA	74.59	555	136	2	27	1685	1	552	0	857
comp3777_c0_seq1	tr|H2YMN1|H2YMN1_CIOSA	60.25	629	234	6	92	1975	20	633	0	794
comp3824_c0_seq1	tr|F6TZX4|F6TZX4_CIOIN	70.35	924	220	13	625	3354	106	989	0	1171
comp3827_c0_seq1	tr|Q9NL44|Q9NL44_CIOIN	77.99	786	142	14	2805	490	1	769	0	1098
comp3838_c0_seq1	tr|H2YVK2|H2YVK2_CIOSA	72.1	828	218	3	99	2558	27	849	0	1159
comp3868_c0_seq1	tr|H2YQ27|H2YQ27_CIOSA	53.82	760	322	4	516	2732	1	752	0	730
comp3873_c0_seq1	tr|H2Z553|H2Z553_CIOSA	45.77	1750	844	27	6422	1230	10	1673	0	1459
comp3948_c0_seq1	tr|H2YPT6|H2YPT6_CIOSA	64.16	572	204	1	8	1723	1509	2079	0	744
comp4022_c0_seq1	tr|S7N4S7|S7N4S7_MYOBR	51.94	566	239	5	3	1691	47	582	0	598
comp4111_c0_seq1	tr|H2ZG82|H2ZG82_CIOSA	69.26	475	142	2	2892	1468	29	499	0	624
comp4176_c0_seq1	tr|F6YCE4|F6YCE4_CIOIN	56.75	578	220	4	1735	2	187	734	0	694
comp4300_c0_seq1	tr|Q8IAC0|Q8IAC0_HALRO	88.06	377	44	1	2	1129	123	499	0	648
comp4375_c0_seq1	tr|H2YZU0|H2YZU0_CIOSA	47.95	782	393	4	2499	157	2	770	0	660
comp4508_c0_seq1	tr|H2YJV4|H2YJV4_CIOSA	82.63	357	59	2	197	1261	1	356	0	601
comp4592_c0_seq1	tr|Q59EA9|Q59EA9_HUMAN	81.74	334	61	0	3	1004	645	978	0	588
comp4819_c0_seq1	tr|F7BA18|F7BA18_CIOIN	73.78	740	191	2	80	2290	1	740	0	1143
comp5059_c0_seq2	tr|F6XKS1|F6XKS1_CIOIN	83.42	374	62	0	1122	1	243	616	0	626
comp5135_c0_seq1	tr|O97045|O97045_HALRO	69.44	504	142	7	2145	652	37	534	0	697
comp5228_c0_seq1	tr|F6XC92|F6XC92_CIOIN	61.25	1102	418	6	4708	1430	1	1102	0	1399
comp5304_c0_seq1	tr|F6ZWS5|F6ZWS5_CIOIN	66.29	537	171	4	1813	212	1	530	0	736
comp5324_c0_seq1	tr|H0ZHZ1|H0ZHZ1_TAEGU	37.11	1032	544	28	3420	490	5	986	0	595
comp5348_c0_seq1	tr|F6U441|F6U441_CIOIN	41.91	964	490	10	8	2788	363	1293	0	653
comp5406_c0_seq1	tr|H2YHS1|H2YHS1_CIOSA	81.85	595	107	1	1	1785	86	679	0	1027
comp5454_c0_seq1	tr|H2ZKB6|H2ZKB6_CIOSA	88.62	325	37	0	1185	211	2655	2979	0	583
comp5557_c0_seq1	tr|F7B4V9|F7B4V9_CIOIN	55.97	795	306	11	682	3015	29	796	0	808
comp5622_c0_seq1	tr|H2Z6L8|H2Z6L8_CIOSA	34.9	1470	845	37	4610	381	522	1939	0	746
comp5911_c0_seq1	tr|F6Q7B5|F6Q7B5_CIOIN	59.79	470	183	1	3	1412	142	605	0	590
comp5964_c0_seq1	tr|F6YPZ5|F6YPZ5_CIOIN	66.75	397	132	0	3	1193	174	570	0	551
comp6036_c0_seq1	tr|H2YHN5|H2YHN5_CIOSA	79.32	324	67	0	1058	87	1	324	0	549
comp6134_c0_seq1	tr|I3JP61|I3JP61_ORENI	38.87	1536	817	41	57	4565	2009	3455	0	1046
comp6134_c0_seq2	tr|I3JP61|I3JP61_ORENI	38.87	1536	817	41	57	4565	2009	3455	0	1046
comp6146_c0_seq1	tr|F6Q2F8|F6Q2F8_CIOIN	60.64	841	325	5	35	2551	1	837	0	986
comp6147_c0_seq1	tr|F6V2Z5|F6V2Z5_CIOIN	58.48	1173	441	9	3665	213	139	1287	0	1191
comp6160_c0_seq1	tr|F6ZAX4|F6ZAX4_CIOIN	60.2	490	180	4	88	1551	11	487	0	556
comp6160_c0_seq2	tr|F6ZAX4|F6ZAX4_CIOIN	62.53	395	134	3	88	1266	11	393	0	527
comp6222_c0_seq1	tr|Q4H315|Q4H315_CIOIN	51.45	552	227	11	26	1606	1	536	0	573
comp6268_c0_seq1	tr|V3ZXN9|V3ZXN9_LOTGI	37.27	1076	513	26	58	2907	1	1040	0	626
comp6292_c0_seq1	tr|F6Y5C7|F6Y5C7_CIOIN	72.23	443	115	2	58	1374	1	439	0	681
comp6301_c0_seq1	tr|Q1RPU5|Q1RPU5_CIOIN	65.85	653	209	4	2154	214	1	645	0	885
comp6304_c0_seq1	tr|U3IS29|U3IS29_ANAPL	49.96	1215	520	15	126	3737	119	1256	0	1103
comp6320_c0_seq1	tr|I3J521|I3J521_ORENI	91.54	390	31	1	35	1198	16	405	0	753
comp6350_c0_seq1	tr|F6QDE3|F6QDE3_CIOIN	55.61	615	244	8	1811	3	441	1038	0	653
comp6365_c0_seq1	tr|H2YPT7|H2YPT7_CIOSA	61.81	885	320	7	3830	1209	2080	2957	0	1136
comp6394_c0_seq1	tr|H2Y8M0|H2Y8M0_CIOSA	89.83	295	30	0	1071	187	2	296	0	567
comp6403_c0_seq1	tr|H2XVU8|H2XVU8_CIOIN	59.64	498	200	1	151	1641	7	504	0	585
comp6426_c0_seq1	tr|H2ZC64|H2ZC64_CIOSA	33.93	1114	681	20	3760	482	45	1124	0	618
comp6446_c0_seq1	tr|F6TPR3|F6TPR3_CIOIN	84.98	506	66	2	1745	258	1	506	0	858
comp6476_c0_seq1	tr|Q25129|Q25129_HALRO	86.84	304	40	0	255	1166	1	304	0	521
comp6478_c0_seq1	tr|F6QRJ2|F6QRJ2_CIOIN	81.2	351	57	3	1224	178	12	355	0	548
comp6483_c0_seq1	tr|H2XVV8|H2XVV8_CIOIN	58.99	534	210	4	175	1773	6	531	0	652
comp6503_c0_seq1	tr|H2Y8T3|H2Y8T3_CIOSA	81.82	627	110	2	42	1913	1	626	0	1046
comp6525_c0_seq1	tr|F6U4L6|F6U4L6_CIOIN	61.79	903	340	3	1	2709	261	1158	0	1109
comp6535_c0_seq1	tr|F6VPZ1|F6VPZ1_CIOIN	48.44	832	414	6	3736	1259	7	829	0	702
comp6536_c0_seq1	tr|F6SC79|F6SC79_CIOIN	75.38	333	80	1	98	1096	8	338	0	533
comp6614_c0_seq1	tr|E9QC86|E9QC86_DANRE	86.59	425	57	0	42	1316	1	425	0	779
comp6683_c0_seq1	tr|H2YZN3|H2YZN3_CIOSA	69.77	645	165	7	1976	93	72	703	0	874
comp6712_c0_seq1	tr|F7AJ78|F7AJ78_CIOIN	61.21	464	179	1	1448	57	1	463	0	638
comp6739_c0_seq1	tr|H2YMM0|H2YMM0_CIOSA	38.67	993	403	24	88	2847	1	860	0	578
comp6832_c0_seq2	tr|H2YYQ2|H2YYQ2_CIOSA	71.99	382	107	0	105	1250	1	382	0	563
comp6839_c0_seq1	tr|W4ZKV3|W4ZKV3_STRPU	54.91	479	209	4	4	1425	93	569	0	573
comp6849_c0_seq1	tr|H2Y8A9|H2Y8A9_CIOSA	62.99	462	150	5	57	1412	1	451	0	537
comp6849_c0_seq2	tr|H2Y8A9|H2Y8A9_CIOSA	62.99	462	150	5	57	1412	1	451	0	537
comp6927_c0_seq1	tr|H2Y9B4|H2Y9B4_CIOSA	68.55	1186	304	12	4639	1280	24	1206	0	1510
comp6927_c0_seq2	tr|H2Y9B4|H2Y9B4_CIOSA	68.55	1186	304	12	4627	1268	24	1206	0	1510
comp6927_c0_seq3	tr|H2Y9B4|H2Y9B4_CIOSA	68.55	1186	304	12	4341	982	24	1206	0	1510
comp6940_c0_seq1	tr|F6VF77|F6VF77_CIOIN	75.74	841	181	5	3103	632	3	837	0	1285
comp6940_c0_seq2	tr|F6VF77|F6VF77_CIOIN	75.74	841	181	5	3103	632	3	837	0	1286
comp7001_c0_seq1	tr|H2XZ04|H2XZ04_CIOIN	48.91	550	263	6	1841	207	61	597	0	559
comp7022_c0_seq1	tr|F6V1J9|F6V1J9_CIOIN	55.07	739	289	7	1	2199	49	750	0	775
comp7076_c0_seq1	tr|Q94581|Q94581_HALRO	57.9	525	219	2	24	1595	4	527	0	632
comp7085_c0_seq1	tr|H2Z2L7|H2Z2L7_CIOSA	57.59	672	262	7	101	2107	1	652	0	723
comp7251_c0_seq1	tr|Q9GNM2|Q9GNM2_STYCL	66.82	431	139	2	105	1385	1	431	0	538
comp7251_c0_seq2	tr|Q9GNM2|Q9GNM2_STYCL	65.09	487	158	3	105	1529	1	487	0	568
comp7309_c0_seq1	tr|H2MBU6|H2MBU6_ORYLA	54.16	709	298	7	2917	809	1	688	0	746
comp7389_c0_seq1	tr|H2YUL3|H2YUL3_CIOSA	78.82	425	83	2	227	1483	6	429	0	678
comp7487_c0_seq1	tr|F6YCW2|F6YCW2_CIOIN	61.85	422	141	6	128	1375	16	423	0	559
comp7508_c0_seq1	tr|H2ZHM3|H2ZHM3_CIOSA	81.49	416	77	0	1652	405	20	435	0	704
comp7510_c0_seq1	tr|H2YVS1|H2YVS1_CIOSA	53.76	532	233	4	54	1610	1	532	0	591
comp7519_c0_seq1	tr|F6QDT9|F6QDT9_CIOIN	52.36	615	230	14	2563	827	6	593	0	570
comp7533_c0_seq1	tr|H2Y6Y6|H2Y6Y6_CIOSA	83.44	314	52	0	49	990	1	314	0	565
comp7560_c1_seq1	tr|W5J570|W5J570_ANODA	99.08	326	3	0	978	1	1	326	0	647
comp7599_c0_seq1	tr|H2Z1T9|H2Z1T9_CIOSA	68.88	392	111	7	3	1163	138	523	0	542
comp7605_c0_seq1	tr|H2Y604|H2Y604_CIOSA	55.27	711	293	15	90	2180	3	702	0	709
comp7646_c0_seq1	tr|H2TTD4|H2TTD4_TAKRU	47.45	961	448	13	4022	1197	1	923	0	768
comp7656_c0_seq1	tr|Q1RL37|Q1RL37_CIOIN	50	798	366	7	2365	2	995	1769	0	754
comp7695_c0_seq1	tr|Q9GR89|Q9GR89_POLMI	85.62	473	66	1	1501	83	1	471	0	810
comp7727_c0_seq1	tr|F6XE85|F6XE85_CIOIN	63.49	482	163	4	2181	748	1	473	0	598
comp7727_c0_seq2	tr|F6XE85|F6XE85_CIOIN	60.43	508	164	3	2265	748	1	473	0	587
comp7842_c0_seq1	tr|H2ZIT8|H2ZIT8_CIOSA	54.13	641	279	7	68	1972	1	632	0	719
comp7858_c0_seq1	tr|F7AUQ0|F7AUQ0_CIOIN	64.43	627	189	6	1920	49	1221	1816	0	768
comp7858_c0_seq3	tr|F7AUQ0|F7AUQ0_CIOIN	63.67	633	190	7	1938	49	1221	1816	0	780
comp7861_c0_seq1	tr|H2XJY8|H2XJY8_CIOIN	57.36	516	212	5	58	1584	1	515	0	605
comp7955_c0_seq1	tr|H2YQ09|H2YQ09_CIOSA	79.79	376	76	0	31	1158	2	377	0	594
comp8173_c0_seq1	tr|H2XZV4|H2XZV4_CIOIN	66.4	375	120	3	42	1151	3	376	0	530
comp8249_c0_seq1	tr|E3TBP5|E3TBP5_ICTFU	80.3	335	63	1	45	1049	4	335	0	580
comp8279_c0_seq1	tr|H2ZLK0|H2ZLK0_CIOSA	52.04	563	257	5	111	1790	1	553	0	596
comp8367_c0_seq1	tr|F7B690|F7B690_CIOIN	47.01	1102	538	17	4053	829	10	1092	0	883
comp8382_c0_seq1	tr|H2YDH7|H2YDH7_CIOSA	62.32	751	261	9	41	2281	2	734	0	937
comp8397_c0_seq2	tr|H2YUP9|H2YUP9_CIOSA	60.86	654	171	9	2047	104	416	990	0	752
comp8430_c0_seq1	tr|F6S3G5|F6S3G5_CIOIN	48.65	557	257	7	80	1726	5	540	0	547
comp8430_c0_seq2	tr|F6S3G5|F6S3G5_CIOIN	48.65	557	257	7	80	1726	5	540	0	546
comp8433_c0_seq1	tr|O61298|O61298_HALRO	61.01	577	161	4	1547	3	8	582	0	700
comp8472_c0_seq1	tr|F7AWU8|F7AWU8_CIOIN	63.72	543	167	6	1	1605	33	553	0	663
comp8476_c0_seq1	tr|F7A568|F7A568_CIOIN	46.32	816	408	13	2685	301	1	807	0	738
comp8493_c0_seq1	tr|F2YRP0|F2YRP0_HALRO	60.59	774	251	13	2788	590	1	761	0	834
comp8508_c0_seq1	tr|Q4H3X1|Q4H3X1_CIOIN	68.74	595	170	6	472	2250	9	589	0	844
comp8509_c0_seq1	tr|F6R9X0|F6R9X0_CIOIN	64.29	815	287	4	2607	166	1	812	0	1068
comp8514_c0_seq1	tr|F6VF77|F6VF77_CIOIN	73.11	766	185	5	294	2558	3	758	0	1163
comp8527_c0_seq1	tr|F6RBW8|F6RBW8_CIOIN	60.93	453	174	1	171	1520	20	472	0	560
comp8552_c0_seq1	tr|F6R4H2|F6R4H2_CIOIN	84.04	376	53	2	1394	273	6	376	0	657
comp8595_c0_seq1	tr|F6S578|F6S578_CIOIN	62	400	150	1	1260	61	34	431	0	533
comp8615_c0_seq1	tr|Q1RPW7|Q1RPW7_CIOIN	72.4	605	158	1	231	2018	23	627	0	875
comp8624_c0_seq1	tr|F6ZQY6|F6ZQY6_CIOIN	57.87	553	206	12	2404	764	6	537	0	580
comp8647_c0_seq1	tr|F7B7Y1|F7B7Y1_CIOIN	56.61	1180	465	17	4388	960	421	1590	0	1287
comp8670_c0_seq1	tr|F7BQ94|F7BQ94_CIOIN	76.59	410	93	2	1503	283	1	410	0	665
comp8683_c0_seq1	tr|F6WNR2|F6WNR2_CIOIN	64.22	682	239	3	189	2231	3	680	0	777
comp8689_c0_seq1	tr|I3KUI7|I3KUI7_ORENI	75.45	770	182	1	111	2420	66	828	0	1181
comp8726_c0_seq1	tr|F6Z4V3|F6Z4V3_CIOIN	65.62	448	142	2	1731	388	4	439	0	628
comp8729_c0_seq1	tr|H2Z3C0|H2Z3C0_CIOSA	63.81	1260	411	11	3925	197	32	1263	0	1618
comp8753_c0_seq1	tr|H2Y8L0|H2Y8L0_CIOSA	87.35	490	61	1	37	1503	1	490	0	910
comp8788_c0_seq1	tr|H2YCB8|H2YCB8_CIOSA	34.9	1023	569	19	3074	153	2	976	0	568
comp8800_c0_seq1	tr|F6PRC5|F6PRC5_CIOIN	38.72	1077	580	24	3093	1	700	1742	0	719
comp8826_c0_seq1	tr|H2ZA86|H2ZA86_CIOSA	57.91	765	308	7	2345	72	1	758	0	909
comp8871_c0_seq1	tr|F6RZ17|F6RZ17_CIOIN	66.94	1198	381	9	27	3590	1	1193	0	1669
comp8913_c0_seq1	tr|F6SDQ3|F6SDQ3_CIOIN	68.36	452	143	0	76	1431	6	457	0	602
comp8925_c0_seq1	tr|F6TDZ5|F6TDZ5_CIOIN	50.4	619	268	6	1845	43	4	601	0	611
comp8942_c0_seq1	tr|F6ZYD9|F6ZYD9_CIOIN	76.74	374	82	1	12	1118	33	406	0	591
comp8944_c0_seq1	tr|F6PSM8|F6PSM8_CIOIN	58.01	712	277	7	2243	108	1	690	0	871
comp8972_c0_seq1	tr|Q8WPH6|Q8WPH6_CIOIN	83.3	545	87	2	89	1711	1	545	0	887
comp8972_c0_seq2	tr|Q8WPH6|Q8WPH6_CIOIN	83.3	545	87	2	89	1711	1	545	0	887
comp8978_c0_seq1	tr|Q9GVA4|Q9GVA4_STYCL	67.21	488	137	5	1580	165	3	483	0	577
comp9006_c0_seq1	tr|H2R0K6|H2R0K6_PANTR	39.6	1313	663	27	5621	1818	28	1255	0	856
comp9006_c0_seq2	tr|H2R0K6|H2R0K6_PANTR	39.68	1308	662	27	5600	1818	28	1255	0	857
comp9006_c0_seq3	tr|H2R0K6|H2R0K6_PANTR	39.6	1313	663	27	5690	1887	28	1255	0	856
comp9006_c0_seq4	tr|H2R0K6|H2R0K6_PANTR	39.68	1308	662	27	5669	1887	28	1255	0	857
comp9018_c0_seq1	sp|Q25147|SC61A_HALRO	93.91	476	28	1	161	1588	1	475	0	890
comp9053_c0_seq1	tr|F6W2S7|F6W2S7_CIOIN	75.35	353	87	0	1623	565	6	358	0	548
comp9067_c0_seq1	tr|F7FZE9|F7FZE9_MACMU	54.14	628	275	5	1858	2	68	691	0	677
comp9084_c0_seq1	tr|Q4H3S1|Q4H3S1_CIOIN	85.8	352	45	3	2246	1197	63	411	0	633
comp9146_c0_seq1	tr|F6XSF3|F6XSF3_CIOIN	52.24	871	343	13	2	2491	533	1371	0	800
comp9152_c0_seq1	tr|F6U8Z7|F6U8Z7_CIOIN	72.61	398	108	1	1323	133	1	398	0	625
comp9153_c0_seq1	tr|Q9XXZ8|Q9XXZ8_HALRO	67.05	440	141	3	1312	2	65	503	0	624
comp9160_c0_seq1	tr|A7E3J9|A7E3J9_CIOIN	45.38	780	378	15	3	2267	357	1113	0	640
comp9164_c0_seq1	tr|K1QZ54|K1QZ54_CRAGI	57.82	531	224	0	1	1593	339	869	0	563
comp9173_c0_seq1	tr|H2Y632|H2Y632_CIOSA	47.66	812	381	13	2910	511	8	787	0	716
comp9187_c0_seq1	tr|H0ZIK8|H0ZIK8_TAEGU	63.12	461	157	5	1627	275	292	749	0	617
comp9189_c0_seq1	tr|F7ABC0|F7ABC0_CIOIN	54.53	739	297	9	2439	295	440	1163	0	706
comp9192_c0_seq1	tr|F6Y221|F6Y221_CIOIN	65.49	565	194	1	2319	628	218	782	0	783
comp9200_c0_seq1	tr|I3JZA4|I3JZA4_ORENI	40.56	900	425	17	95	2515	7	889	0	611
comp9200_c0_seq2	tr|I3JZA4|I3JZA4_ORENI	40.53	866	405	17	95	2413	7	855	0	580
comp9232_c0_seq1	tr|F6Z6H7|F6Z6H7_CIOIN	68.93	383	117	2	1168	23	415	796	0	572
comp9254_c0_seq1	tr|H2Z7P8|H2Z7P8_CIOSA	80.23	354	70	0	98	1159	4	357	0	605
comp9283_c0_seq4	tr|H2Y5X8|H2Y5X8_CIOSA	64.46	439	156	0	1512	196	4	442	0	627
comp9306_c0_seq1	tr|H2YYA9|H2YYA9_CIOSA	85	420	62	1	250	1509	26	444	0	748
comp9306_c0_seq2	tr|H2YYA9|H2YYA9_CIOSA	80.04	446	62	2	250	1587	26	444	0	731
comp9347_c0_seq1	tr|F7A8L3|F7A8L3_CIOIN	66	703	229	7	4	2088	1978	2678	0	993
comp9359_c1_seq1	sp|P53475|ACTN_STYCL	100	260	0	0	1	780	25	284	0	545
comp9366_c0_seq1	tr|A0A024GX21|A0A024GX21_9ASCI	88.93	515	57	0	1486	3030	1	515	0	735
comp9373_c0_seq1	tr|F7B890|F7B890_CIOIN	60.66	483	171	5	1413	4	6	482	0	557
comp9409_c0_seq1	tr|H2XQI5|H2XQI5_CIOIN	56.18	550	227	5	1714	89	534	1077	0	604
comp9430_c0_seq1	tr|F6WRF3|F6WRF3_CIOIN	65.2	500	168	3	36	1523	1	498	0	698
comp9434_c0_seq1	tr|C3ZMT5|C3ZMT5_BRAFL	70.44	504	146	1	1894	392	6	509	0	583
comp9442_c0_seq1	tr|H2Y0W9|H2Y0W9_CIOIN	66.16	783	250	3	2309	3	451	1232	0	1043
comp9475_c0_seq1	tr|Q9Y1V3|Q9Y1V3_POLMI	52.02	644	264	8	14	1906	39	650	0	627
comp9504_c0_seq1	tr|Q9GVA2|Q9GVA2_STYCL	86.3	365	50	0	509	1603	79	443	0	594
comp9530_c0_seq1	tr|F6YD09|F6YD09_CIOIN	57.71	603	165	5	1	1806	38	551	0	676
comp9530_c0_seq2	tr|F6YD09|F6YD09_CIOIN	62.19	603	175	4	133	1938	1	551	0	755
comp9538_c0_seq1	tr|H2Y1I4|H2Y1I4_CIOIN	72.86	350	95	0	168	1217	5	354	0	533
comp9544_c0_seq1	tr|F6UG85|F6UG85_CIOIN	63.05	866	302	7	2	2581	680	1533	0	1093
comp9604_c0_seq1	tr|Q7YZM0|Q7YZM0_9METZ	94.83	271	14	0	1	813	11	281	0	517
comp9605_c0_seq1	tr|H2Y781|H2Y781_CIOSA	54.68	865	346	12	2497	5	418	1270	0	885
comp9606_c0_seq1	tr|F6PQ94|F6PQ94_CIOIN	53.88	722	314	7	32	2197	6	708	0	793
comp9607_c0_seq1	tr|H2YP53|H2YP53_CIOSA	87.74	465	57	0	1491	97	23	487	0	753
comp9618_c0_seq1	tr|F6XVB0|F6XVB0_CIOIN	53.72	484	223	1	45	1493	9	492	0	560
comp9628_c0_seq1	tr|F6PZR6|F6PZR6_CIOIN	60.22	734	274	6	2875	710	1	728	0	844
comp9641_c0_seq1	tr|C3Z612|C3Z612_BRAFL	47.69	736	328	12	101	2152	1	731	0	642
comp9666_c0_seq1	tr|F6YY65|F6YY65_CIOIN	58.32	895	299	4	105	2570	7	900	0	968
comp9671_c0_seq1	tr|H2XPJ9|H2XPJ9_CIOIN	52.02	569	264	4	668	2350	18	585	0	587
comp9682_c0_seq1	tr|H2YD78|H2YD78_CIOSA	56.4	711	301	3	1	2127	101	804	0	816
comp9684_c0_seq1	tr|H2Z5F4|H2Z5F4_CIOSA	53.63	619	264	7	2075	261	159	768	0	681
comp9784_c0_seq1	tr|F6YC60|F6YC60_CIOIN	76.55	435	81	5	1420	2712	370	787	0	676
comp9832_c0_seq1	tr|C3ZIB1|C3ZIB1_BRAFL	69.1	589	182	0	163	1929	5	593	0	868
comp9863_c0_seq1	tr|H2YFU7|H2YFU7_CIOSA	60.23	435	168	4	175	1476	5	435	0	552
comp9874_c0_seq1	tr|F6PWP3|F6PWP3_CIOIN	48.43	702	344	10	1100	3178	527	1219	0	592
comp9904_c0_seq1	tr|C3YZF6|C3YZF6_BRAFL	60.55	507	177	4	1722	223	13	503	0	640
comp10085_c0_seq1	tr|E3PQW4|E3PQW4_MICSQ	87	400	52	0	35	1234	1	400	0	728
comp10092_c0_seq1	tr|H2YPK6|H2YPK6_CIOSA	77.97	354	78	0	1527	466	62	415	0	601
comp10139_c0_seq1	tr|F7BHP4|F7BHP4_CIOIN	91.08	415	36	1	1583	342	14	428	0	747
comp10150_c0_seq1	tr|H2YS86|H2YS86_CIOSA	86.14	440	52	2	173	1474	9	445	0	769
comp10187_c0_seq1	tr|E7FJ00|E7FJ00_MOLTE	69.06	1228	269	12	330	3734	64	1273	0	1621
comp10192_c0_seq2	tr|F6SZ54|F6SZ54_CIOIN	79.95	364	66	4	1197	115	1	360	0	605
comp10199_c0_seq1	tr|C3ZM42|C3ZM42_BRAFL	56.25	496	210	5	218	1699	8	498	0	546
comp10207_c0_seq1	tr|F6SBY9|F6SBY9_CIOIN	80.56	468	91	0	69	1472	1	468	0	725
comp10231_c0_seq1	tr|F6ZWA3|F6ZWA3_CIOIN	84.23	596	92	1	28	1815	1	594	0	997
comp10232_c0_seq1	tr|H2XRH2|H2XRH2_CIOIN	55.81	740	324	2	267	2480	47	785	0	797
comp10235_c0_seq1	tr|F6XMA0|F6XMA0_CIOIN	79	538	111	2	36	1646	3	539	0	857
comp10292_c0_seq1	tr|Q4H2V6|Q4H2V6_CIOIN	65.65	428	136	4	2	1267	301	723	0	573
comp10299_c0_seq1	tr|E6ZHM0|E6ZHM0_DICLA	74.01	404	104	1	244	1455	38	440	0	628
comp10310_c0_seq1	tr|F6YPZ5|F6YPZ5_CIOIN	65.34	577	180	1	81	1811	14	570	0	754
comp10311_c0_seq1	tr|F6TCF1|F6TCF1_CIOIN	39.18	998	517	19	190	3117	5	934	0	642
comp10312_c0_seq1	tr|H2YHH6|H2YHH6_CIOSA	69.8	404	122	0	80	1291	157	560	0	574
comp10312_c0_seq2	tr|H2YHH6|H2YHH6_CIOSA	66.79	551	179	2	68	1714	12	560	0	761
comp10331_c0_seq2	tr|L8IPY6|L8IPY6_9CETA	56.51	630	262	4	54	1943	47	664	0	693
comp10363_c0_seq1	tr|H2ZHA9|H2ZHA9_CIOSA	70.09	428	128	0	2128	845	21	448	0	600
comp10381_c0_seq2	tr|F6Y4G4|F6Y4G4_CIOIN	72.47	425	108	2	153	1403	2	425	0	589
comp10391_c0_seq1	tr|H2Z935|H2Z935_CIOSA	87.67	430	53	0	1394	105	25	454	0	778
comp10433_c0_seq1	tr|H2XQC1|H2XQC1_CIOIN	73.7	384	101	0	487	1638	113	496	0	593
comp10434_c0_seq1	tr|H2YAJ4|H2YAJ4_CIOSA	53.14	860	364	12	752	3307	18	846	0	866
comp10443_c0_seq1	tr|F6ZY44|F6ZY44_CIOIN	66.87	495	160	3	242	1720	7	499	0	694
comp10455_c0_seq1	tr|H2Z2I9|H2Z2I9_CIOSA	78.06	360	75	2	2476	1397	103	458	0	592
comp10457_c0_seq1	tr|F6TTZ5|F6TTZ5_CIOIN	60.72	611	233	3	173	1987	1	610	0	769
comp10460_c0_seq1	tr|F6T2D0|F6T2D0_CIOIN	52.44	696	285	8	2	2029	404	1073	0	644
comp10465_c0_seq1	tr|F6TLU2|F6TLU2_CIOIN	66.27	418	139	1	53	1306	5	420	0	583
comp10474_c0_seq2	tr|F6T957|F6T957_CIOIN	82.44	581	102	0	56	1798	3	583	0	1016
comp10480_c0_seq3	tr|F7ABR6|F7ABR6_CIOIN	59.25	643	257	3	209	2125	5	646	0	785
comp10480_c0_seq6	tr|F7ABR6|F7ABR6_CIOIN	63.22	541	195	2	580	2190	106	646	0	709
comp10485_c0_seq1	tr|H2Z9U7|H2Z9U7_CIOSA	63.21	511	150	8	2509	1073	64	568	0	620
comp10500_c0_seq1	tr|H2YNR8|H2YNR8_CIOSA	83.03	383	64	1	336	1481	25	407	0	685
comp10513_c0_seq1	tr|W5UHZ8|W5UHZ8_ICTPU	58.31	439	163	6	2441	1173	204	638	0	475
comp10513_c0_seq2	tr|W5UHZ8|W5UHZ8_ICTPU	62.8	336	110	4	2503	1541	204	539	0	387
comp10513_c0_seq3	tr|Q3UY61|Q3UY61_MOUSE	59.62	629	234	3	3041	1203	4	628	0	736
comp10513_c0_seq4	tr|Q3UY61|Q3UY61_MOUSE	62.69	536	185	1	3103	1541	4	539	0	659
comp10520_c0_seq1	tr|F6XIP9|F6XIP9_CIOIN	75.98	533	124	3	62	1654	2	532	0	808
comp10531_c0_seq2	tr|G3NLJ6|G3NLJ6_GASAC	68.09	470	136	6	257	1648	5	466	0	681
comp10536_c0_seq1	tr|F6ZQD4|F6ZQD4_CIOIN	45	780	331	11	2845	533	1	691	0	687
comp10554_c0_seq1	tr|F7AN44|F7AN44_MONDO	45.51	1070	510	15	98	3250	37	1052	0	897
comp10579_c1_seq1	tr|E3PQW5|E3PQW5_MICSQ	88.73	355	40	0	1161	97	1	355	0	582
comp10625_c0_seq1	tr|F7AYB9|F7AYB9_CIOIN	78.3	493	104	2	186	1658	42	533	0	811
comp10647_c0_seq1	tr|F6VI40|F6VI40_CIOIN	57.81	538	195	11	655	2205	1	527	0	561
comp10654_c1_seq1	tr|F6PP44|F6PP44_CIOIN	75.35	357	87	1	962	2029	8	364	0	562
comp10654_c1_seq2	tr|F6PP44|F6PP44_CIOIN	74.3	358	90	2	94	1164	8	364	0	550
comp10668_c0_seq1	tr|A0A060VV07|A0A060VV07_ONCMY	53.04	641	268	12	106	2001	5	621	0	600
comp10678_c0_seq1	tr|Q1RPX1|Q1RPX1_CIOIN	68.51	470	136	6	595	1983	43	507	0	649
comp10678_c0_seq2	tr|Q1RPX1|Q1RPX1_CIOIN	68.51	470	136	6	595	1983	43	507	0	649
comp10681_c0_seq1	tr|H2YU99|H2YU99_CIOSA	81.54	894	113	4	246	2915	1	846	0	1498
comp10681_c0_seq2	tr|H2YU99|H2YU99_CIOSA	85.87	849	113	3	246	2780	1	846	0	1517
comp10687_c0_seq1	tr|F6Y8C3|F6Y8C3_CIOIN	70.53	967	270	7	3225	334	1	955	0	1310
comp10687_c0_seq2	tr|F6Y8C3|F6Y8C3_CIOIN	70.53	967	270	7	3225	334	1	955	0	1309
comp10712_c0_seq1	tr|H3B8Q6|H3B8Q6_LATCH	64.78	423	149	0	1454	186	55	477	0	592
comp10715_c0_seq1	tr|H2YB87|H2YB87_CIOSA	57.46	724	242	10	10	2160	4	668	0	793
comp10744_c0_seq1	tr|C9K0E4|C9K0E4_HUMAN	41	878	484	13	428	3025	49	904	0	639
comp10761_c0_seq1	tr|H2Z3P5|H2Z3P5_CIOSA	52.87	1203	471	14	1	3393	549	1727	0	1196
comp10777_c0_seq1	tr|F6U4V1|F6U4V1_CIOIN	68.5	1038	322	3	3373	269	1	1036	0	1499
comp10777_c0_seq2	tr|F6U4V1|F6U4V1_CIOIN	68.5	1038	322	3	3373	269	1	1036	0	1496
comp10790_c0_seq1	tr|F6TWX7|F6TWX7_CIOIN	93.09	405	28	0	94	1308	12	416	0	728
comp10815_c0_seq1	tr|H2YTY5|H2YTY5_CIOSA	78.02	455	99	1	1362	1	9	463	0	774
comp10844_c0_seq1	tr|W5NB83|W5NB83_LEPOC	55.48	575	229	9	1742	33	9	561	0	635
comp10859_c0_seq2	tr|H2ZBZ7|H2ZBZ7_CIOSA	76.13	377	88	2	172	1299	22	397	0	596
comp10859_c0_seq3	tr|H2ZBZ7|H2ZBZ7_CIOSA	76.13	377	88	2	172	1299	22	397	0	597
comp10863_c0_seq1	tr|F6ZDC7|F6ZDC7_CIOIN	65.84	562	188	2	2036	357	1	560	0	733
comp10876_c0_seq1	tr|F6YBA5|F6YBA5_CIOIN	54.13	811	324	15	2371	26	71	862	0	758
comp10884_c0_seq1	tr|H2ZHP5|H2ZHP5_CIOSA	37.3	1059	518	20	3583	434	32	953	0	647
comp10884_c0_seq2	tr|H2ZHP5|H2ZHP5_CIOSA	37.98	1040	518	19	3526	434	32	953	0	659
comp10889_c0_seq1	tr|H2XM91|H2XM91_CIOIN	58.76	531	202	4	89	1630	6	536	0	647
comp10922_c0_seq1	tr|M7C505|M7C505_CHEMY	46.98	745	346	16	887	3070	329	1041	0	637
comp10922_c0_seq2	tr|M7C505|M7C505_CHEMY	46.98	745	346	16	887	3070	329	1041	0	637
comp10922_c0_seq3	tr|M7C505|M7C505_CHEMY	46.98	745	346	16	887	3070	329	1041	0	637
comp10922_c0_seq4	tr|M7C505|M7C505_CHEMY	46.98	745	346	16	887	3070	329	1041	0	637
comp10930_c0_seq1	tr|F6XK10|F6XK10_CIOIN	50.81	801	337	10	2311	2	36	810	0	825
comp10934_c0_seq1	tr|F7AP89|F7AP89_CIOIN	61.9	441	143	4	732	2051	213	629	0	570
comp10934_c0_seq2	tr|F7AP89|F7AP89_CIOIN	59.91	671	203	15	483	2477	19	629	0	793
comp10934_c0_seq3	tr|F7AP89|F7AP89_CIOIN	61.33	662	192	14	86	2053	26	629	0	807
comp10936_c0_seq1	tr|F7CSI1|F7CSI1_XENTR	43.95	860	409	20	149	2584	15	849	0	624
comp10952_c0_seq1	tr|F6SSP6|F6SSP6_MOUSE	43.4	954	496	18	3036	214	348	1270	0	730
comp10967_c0_seq1	tr|W5NF14|W5NF14_LEPOC	68.43	868	267	3	61	2643	6	873	0	1166
comp10991_c0_seq1	tr|G3SIN1|G3SIN1_GORGO	88.99	336	34	1	117	1115	1	336	0	594
comp11002_c0_seq1	tr|F6SLT5|F6SLT5_CIOIN	47.99	696	344	6	2292	235	195	882	0	689
comp11033_c0_seq1	tr|H7CI08|H7CI08_POLMI	96.85	317	10	0	88	1038	1	317	0	640
comp11035_c0_seq1	tr|K7ZLP3|K7ZLP3_POLMI	67.24	525	137	11	57	1577	1	508	0	631
comp11060_c0_seq1	tr|C0HBM6|C0HBM6_SALSA	55.58	493	214	2	151	1617	3	494	0	575
comp11060_c0_seq2	tr|C0HBM6|C0HBM6_SALSA	55.58	493	214	2	151	1617	3	494	0	575
comp11067_c0_seq1	tr|Q52PI7|Q52PI7_9ASCI	74	523	117	3	90	1658	1	504	0	769
comp11078_c0_seq1	tr|H9G784|H9G784_ANOCA	78.78	377	80	0	189	1319	32	408	0	633
comp11086_c0_seq1	tr|H2ZND3|H2ZND3_CIOSA	99.67	299	1	0	1790	894	34	332	0	625
comp11090_c0_seq1	tr|H2YIP9|H2YIP9_CIOSA	85.21	399	59	0	2063	867	7	405	0	639
comp11093_c0_seq1	tr|F6QBM2|F6QBM2_CIOIN	53.07	716	318	6	120	2246	5	709	0	749
comp11098_c0_seq1	tr|F6TZG1|F6TZG1_CIOIN	59.96	497	185	5	2032	569	1	492	0	600
comp11101_c0_seq2	tr|F6THC9|F6THC9_CIOIN	85	440	65	1	432	1748	98	537	0	800
comp11101_c0_seq3	tr|F6THC9|F6THC9_CIOIN	81.56	526	93	2	109	1674	12	537	0	915
comp11104_c0_seq1	sp|O61270|GELS_HALRO	54.89	716	316	4	81	2213	1	714	0	811
comp11127_c0_seq1	tr|H2YWA9|H2YWA9_CIOSA	55.18	560	240	8	366	2033	101	653	0	626
comp11135_c0_seq1	tr|F6Q5K0|F6Q5K0_CIOIN	72.75	899	236	5	96	2789	7	897	0	1321
comp11143_c0_seq1	tr|F6QTS6|F6QTS6_CIOIN	64.35	418	149	0	1817	3070	23	440	0	573
comp11154_c0_seq1	tr|H2ZKV0|H2ZKV0_CIOSA	88.37	447	47	3	83	1408	1	447	0	744
comp11161_c0_seq1	tr|H2Y5G6|H2Y5G6_CIOSA	69.32	854	232	8	137	2680	1	830	0	1115
comp11165_c0_seq1	tr|F6YGR5|F6YGR5_CIOIN	73.85	413	103	2	1664	432	1	410	0	629
comp11175_c0_seq1	tr|H2YR25|H2YR25_CIOSA	71.61	472	128	3	1653	256	16	487	0	667
comp11176_c0_seq1	tr|H2YCI8|H2YCI8_CIOSA	87.29	354	45	0	160	1221	1	354	0	655
comp11179_c0_seq1	sp|Q25472|ACT2_MOLOC	100	288	0	0	2	865	91	378	0	601
comp11184_c0_seq2	tr|F5ANI9|F5ANI9_ERISI	81.2	383	72	0	1149	1	1	383	0	659
comp11187_c0_seq1	tr|F6W453|F6W453_CIOIN	63.6	794	261	11	37	2379	1	779	0	853
comp11188_c0_seq2	tr|F6S8B5|F6S8B5_CIOIN	68.62	392	114	3	53	1201	1	392	0	533
comp11203_c0_seq1	sp|Q9GR88|ERF1_POLMI	96.68	422	14	0	48	1313	1	422	0	850
comp11212_c0_seq1	tr|F6QWS2|F6QWS2_CIOIN	64.36	578	200	3	1967	246	55	630	0	747
comp11222_c1_seq2	tr|F6V7Q5|F6V7Q5_CIOIN	63.59	552	179	7	1983	352	8	545	0	706
comp11236_c0_seq1	tr|H2YVA2|H2YVA2_CIOSA	79.61	363	71	1	1301	213	1	360	0	603
comp11237_c0_seq1	tr|H2YLG7|H2YLG7_CIOSA	76.35	334	78	1	1307	306	156	488	0	546
comp11237_c0_seq2	tr|H2YLG7|H2YLG7_CIOSA	76.35	334	78	1	1307	306	156	488	0	546
comp11245_c0_seq1	tr|H2XW46|H2XW46_CIOIN	60.14	572	170	6	138	1850	15	529	0	654
comp11245_c0_seq3	tr|H2XW46|H2XW46_CIOIN	59.41	579	170	7	138	1871	15	529	0	649
comp11253_c0_seq1	tr|C3ZSF0|C3ZSF0_BRAFL	84.71	340	52	0	2649	1630	2	341	0	610
comp11289_c0_seq3	tr|H2XTG0|H2XTG0_CIOIN	49.67	757	356	9	2659	419	1	742	0	639
comp11293_c0_seq1	tr|Q1RQ05|Q1RQ05_CIOIN	57.43	545	212	6	1737	136	2	537	0	644
comp11302_c0_seq1	tr|R7VSK2|R7VSK2_COLLI	37.45	1247	733	13	263	3958	515	1729	0	785
comp11302_c0_seq2	tr|R7VSK2|R7VSK2_COLLI	37.12	1258	733	14	263	3991	515	1729	0	777
comp11317_c0_seq1	tr|H2ZKC6|H2ZKC6_CIOSA	77.68	914	154	7	103	2703	244	1154	0	1369
comp11341_c0_seq1	tr|A8KBE1|A8KBE1_XENTR	66.82	1067	338	6	109	3294	20	1075	0	1432
comp11399_c0_seq1	tr|H2YMA9|H2YMA9_CIOSA	83.82	680	107	2	2965	935	353	1032	0	1173
comp11399_c0_seq2	tr|H2YMA9|H2YMA9_CIOSA	83.82	680	107	2	2932	902	353	1032	0	1173
comp11404_c0_seq1	tr|F7B875|F7B875_CIOIN	67.56	746	231	5	144	2354	1	744	0	933
comp11438_c0_seq1	tr|H2Y7K2|H2Y7K2_CIOSA	55.37	1239	485	10	3625	2	8	1209	0	1327
comp11466_c0_seq2	tr|F6QXC2|F6QXC2_CIOIN	73.3	588	98	9	235	1971	1	538	0	845
comp11473_c0_seq1	tr|K1QJR5|K1QJR5_CRAGI	52.46	549	238	5	79	1692	5	541	0	582
comp11477_c0_seq2	tr|H2YK16|H2YK16_CIOSA	57.96	578	232	6	74	1795	14	584	0	649
comp11504_c0_seq1	tr|F2DLW6|F2DLW6_HORVD	79.03	434	91	0	1372	71	1	434	0	710
comp11504_c0_seq2	tr|G0QQR6|G0QQR6_ICHMG	76.88	346	80	0	1114	77	88	433	0	555
comp11517_c0_seq1	tr|F6QE16|F6QE16_CIOIN	70.56	360	105	1	81	1160	3	361	0	531
comp11531_c0_seq1	tr|C4B8X0|C4B8X0_CIOIN	63.24	389	142	1	155	1321	1	388	0	553
comp11531_c0_seq2	tr|C4B8X0|C4B8X0_CIOIN	62.5	376	140	1	158	1285	14	388	0	530
comp11548_c0_seq2	tr|H2ZH11|H2ZH11_CIOSA	60.81	541	143	11	1596	1	10	490	0	575
comp11548_c0_seq3	tr|H2ZH11|H2ZH11_CIOSA	60.81	541	143	11	1596	1	10	490	0	575
comp11548_c0_seq5	tr|H2ZH11|H2ZH11_CIOSA	67.11	447	126	9	1510	206	10	447	0	553
comp11548_c0_seq6	tr|H2ZH11|H2ZH11_CIOSA	67.11	447	126	9	1510	206	10	447	0	553
comp11565_c0_seq1	tr|H2YDS4|H2YDS4_CIOSA	66.46	480	160	1	497	1933	13	492	0	670
comp11572_c0_seq1	tr|C3Z072|C3Z072_BRAFL	64.23	520	178	3	93	1628	7	526	0	664
comp11579_c0_seq1	tr|H2YPS6|H2YPS6_CIOSA	61.39	505	168	7	220	1686	10	503	0	557
comp11614_c0_seq1	tr|F6PKA1|F6PKA1_CIOIN	80.49	410	80	0	207	1436	4	413	0	659
comp11619_c0_seq2	tr|H2Z2Y2|H2Z2Y2_CIOSA	60.96	561	198	6	2	1675	747	1289	0	715
comp11633_c0_seq1	tr|H2Z495|H2Z495_CIOSA	64.52	403	131	3	152	1348	5	399	0	552
comp11642_c0_seq1	tr|H2XXK6|H2XXK6_CIOIN	56.48	517	214	5	64	1596	7	518	0	571
comp11657_c0_seq1	tr|V9KL23|V9KL23_CALMI	50.48	517	237	5	1854	313	11	511	0	545
comp11668_c0_seq1	tr|H2XS20|H2XS20_CIOIN	78.54	522	104	3	393	1955	112	626	0	842
comp11670_c0_seq1	tr|F6Y2U7|F6Y2U7_CIOIN	50	706	304	9	2164	179	1	701	0	648
comp11674_c0_seq1	tr|H2Z990|H2Z990_CIOSA	82.9	462	76	1	1859	483	1	462	0	763
comp11676_c0_seq1	tr|H2ZCL7|H2ZCL7_CIOSA	45.09	978	468	13	223	3093	1	930	0	789
comp11677_c0_seq1	tr|F6XQM9|F6XQM9_CIOIN	61.5	626	236	2	1877	3	1601	2222	0	794
comp11682_c0_seq1	tr|F1NIK3|F1NIK3_CHICK	80.22	364	72	0	1874	783	1	364	0	592
comp11688_c0_seq1	tr|C3YYJ1|C3YYJ1_BRAFL	53.86	557	243	9	69	1721	1	549	0	585
comp11693_c0_seq1	tr|H2Y940|H2Y940_CIOSA	66.23	453	150	3	183	1535	12	463	0	630
comp11693_c0_seq2	tr|H2Y940|H2Y940_CIOSA	65.66	463	156	3	173	1555	2	463	0	634
comp11707_c0_seq1	tr|F6S043|F6S043_CIOIN	53.09	648	271	12	199	2121	42	663	0	647
comp11708_c0_seq1	tr|F6SZ37|F6SZ37_CIOIN	53.4	854	380	6	3391	845	2	842	0	909
comp11710_c0_seq1	tr|H2Y621|H2Y621_CIOSA	46.82	1997	825	43	178	5904	1	1848	0	1560
comp11710_c0_seq2	tr|H2Y618|H2Y618_CIOSA	47.16	2010	882	46	178	6078	1	1873	0	1570
comp11713_c0_seq1	tr|H2ZI18|H2ZI18_CIOSA	72.09	541	145	2	188	1810	4	538	0	789
comp11729_c0_seq1	tr|H2YR89|H2YR89_CIOSA	49.93	719	328	8	99	2207	10	712	0	623
comp11733_c0_seq2	tr|F6XZF9|F6XZF9_CIOIN	50.68	584	262	5	2627	891	2	564	0	595
comp11737_c0_seq1	tr|H2YA85|H2YA85_CIOSA	62.52	579	216	1	380	2113	5	583	0	740
comp11741_c0_seq1	tr|F7AZI8|F7AZI8_CIOIN	75.07	345	80	2	96	1115	11	354	0	538
comp11742_c0_seq1	tr|F6XMT2|F6XMT2_CIOIN	50.7	787	358	7	189	2549	12	768	0	812
comp11747_c0_seq1	tr|F6Z7V5|F6Z7V5_CIOIN	63.31	537	172	3	1800	193	5	517	0	684
comp11747_c0_seq2	tr|F6Z7V5|F6Z7V5_CIOIN	66.15	514	172	2	1731	193	5	517	0	694
comp11748_c0_seq1	tr|F6YDP2|F6YDP2_CIOIN	78.14	430	84	3	2158	887	10	435	0	711
comp11761_c0_seq1	tr|H2Z0X8|H2Z0X8_CIOSA	65.56	482	164	2	1545	100	1	480	0	647
comp11779_c0_seq1	tr|H2XX53|H2XX53_CIOIN	81.29	465	55	1	2592	1198	3	435	0	795
comp11812_c0_seq1	tr|F7B684|F7B684_CIOIN	57.1	606	253	4	280	2097	58	656	0	733
comp11815_c0_seq1	tr|H2Y7M9|H2Y7M9_CIOSA	75.05	529	129	2	399	1985	1	526	0	845
comp11815_c0_seq3	tr|H2Y7M9|H2Y7M9_CIOSA	73.55	465	122	1	399	1793	1	464	0	734
comp11905_c0_seq1	tr|F6R854|F6R854_CIOIN	76.49	553	127	1	1895	246	1	553	0	890
comp11922_c0_seq1	tr|G1QHZ1|G1QHZ1_NOMLE	50.28	706	324	9	6	2054	199	900	0	710
comp11922_c0_seq2	tr|G1QHZ1|G1QHZ1_NOMLE	50.28	706	324	9	6	2054	199	900	0	710
comp11922_c0_seq3	tr|G1QHZ1|G1QHZ1_NOMLE	50.28	706	324	9	6	2054	199	900	0	710
comp11922_c0_seq5	tr|G1QHZ1|G1QHZ1_NOMLE	50.28	706	324	9	6	2054	199	900	0	710
comp11922_c0_seq11	tr|G1QHZ1|G1QHZ1_NOMLE	50.28	706	324	9	6	2054	199	900	0	710
comp11922_c0_seq12	tr|G1QHZ1|G1QHZ1_NOMLE	50.28	706	324	9	6	2054	199	900	0	710
comp11931_c0_seq1	tr|H2XZG0|H2XZG0_CIOIN	49.87	754	351	9	26	2248	1	740	0	703
comp11931_c0_seq2	tr|H2XZG0|H2XZG0_CIOIN	49.87	754	351	9	26	2248	1	740	0	703
comp11934_c0_seq1	tr|H2YKS6|H2YKS6_CIOSA	78.05	533	115	2	213	1811	10	540	0	804
comp11951_c0_seq1	tr|F6U609|F6U609_CIOIN	73.8	439	109	1	86	1402	1	433	0	647
comp11952_c0_seq1	tr|F6WUT8|F6WUT8_CIOIN	42.02	852	437	14	3353	822	261	1063	0	647
comp11959_c0_seq2	tr|F6T4Y7|F6T4Y7_CIOIN	48.65	849	406	11	169	2691	22	848	0	818
comp11973_c0_seq1	tr|H2Z295|H2Z295_CIOSA	58.35	521	211	4	1743	187	1	517	0	647
comp11974_c0_seq1	tr|V5IH09|V5IH09_IXORI	48.31	679	301	17	2093	108	160	805	0	595
comp11974_c0_seq2	tr|V5IH09|V5IH09_IXORI	51.83	600	244	14	1865	108	237	805	0	587
comp11978_c0_seq1	tr|H2ZN70|H2ZN70_CIOSA	52.15	512	223	6	1698	214	1	507	0	540
comp11989_c0_seq1	tr|H2Y0S6|H2Y0S6_CIOIN	67.52	665	215	1	112	2106	7	670	0	983
comp12002_c0_seq1	tr|H2YG67|H2YG67_CIOSA	65.9	481	157	4	251	1675	3	482	0	662
comp12007_c0_seq1	tr|F6T5E3|F6T5E3_CIOIN	56.57	548	212	7	1796	156	154	676	0	599
comp12016_c0_seq1	tr|F6YUT1|F6YUT1_CIOIN	50.07	727	359	2	2373	205	189	915	0	783
comp12043_c0_seq1	tr|Q008V9|Q008V9_CIOIN	45.49	688	354	9	258	2288	12	689	0	625
comp12052_c0_seq1	tr|H2ZPD4|H2ZPD4_CIOSA	64.57	1163	403	3	65	3541	1	1158	0	1572
comp12057_c0_seq1	tr|H2XY03|H2XY03_CIOIN	58.7	506	195	5	63	1547	2	504	0	557
comp12074_c0_seq1	tr|B5BUZ0|B5BUZ0_9ASCI	64.97	865	291	7	2774	192	18	874	0	1200
comp12079_c0_seq1	tr|F6VHP9|F6VHP9_CIOIN	96.87	319	10	0	39	995	2	320	0	651
comp12085_c0_seq1	tr|Q8WSU8|Q8WSU8_HALRO	80	360	72	0	182	1261	1	360	0	602
comp12126_c0_seq1	tr|H2YUD5|H2YUD5_CIOSA	60.58	728	257	5	3177	994	1	698	0	899
comp12126_c0_seq2	tr|H2YUD5|H2YUD5_CIOSA	59.74	842	306	7	3118	593	1	809	0	1041
comp12135_c0_seq1	tr|H2YMH3|H2YMH3_CIOSA	68.01	647	179	7	95	2017	19	643	0	853
comp12159_c0_seq1	tr|H2ZCR5|H2ZCR5_CIOSA	49.46	643	320	3	211	2139	1	638	0	627
comp12163_c0_seq1	tr|F6UK15|F6UK15_CIOIN	72.77	437	109	5	157	1446	2	435	0	557
comp12165_c0_seq1	tr|H2Y4C5|H2Y4C5_CIOSA	50.62	1618	722	26	15	4724	2381	3969	0	1571
comp12167_c0_seq1	tr|H2YAX9|H2YAX9_CIOSA	50.37	671	318	9	3	1997	3734	4395	0	659
comp12175_c0_seq1	tr|F7AN36|F7AN36_CIOIN	54.71	806	351	8	3536	1134	1	797	0	882
comp12176_c0_seq1	tr|H2ZHX8|H2ZHX8_CIOSA	50.24	637	307	3	2292	388	26	654	0	628
comp12176_c0_seq2	tr|H2ZHX8|H2ZHX8_CIOSA	50.9	719	342	4	2215	65	30	739	0	718
comp12191_c0_seq1	tr|F7B9N2|F7B9N2_CIOIN	76.08	853	192	3	78	2636	3	843	0	1201
comp12196_c0_seq2	tr|F6RF92|F6RF92_CIOIN	69.32	541	143	5	215	1798	3	533	0	550
comp12223_c0_seq1	tr|F6XVB0|F6XVB0_CIOIN	56.37	479	208	1	1637	204	14	492	0	592
comp12224_c0_seq1	tr|H2YQW9|H2YQW9_CIOSA	84.87	965	134	5	110	2998	13	967	0	1657
comp12241_c0_seq1	tr|H2ZRC1|H2ZRC1_CIOSA	77.3	586	128	3	1758	4	27	608	0	954
comp12281_c0_seq1	tr|H3B694|H3B694_LATCH	57.82	697	282	9	2157	91	9	701	0	841
comp12292_c0_seq1	tr|H3A1Q8|H3A1Q8_LATCH	55.21	1592	632	19	406	5007	106	1674	0	1601
comp12303_c0_seq1	tr|H2Y6I8|H2Y6I8_CIOSA	58.08	501	173	7	3	1502	82	546	0	607
comp12308_c0_seq1	tr|H2XNA5|H2XNA5_CIOIN	49.17	909	451	5	135	2846	9	911	0	726
comp12310_c0_seq1	tr|F6PXA1|F6PXA1_CIOIN	80.76	1024	190	4	3379	320	5	1025	0	1727
comp12310_c0_seq2	tr|F6PXA1|F6PXA1_CIOIN	79.19	860	174	3	2887	320	167	1025	0	1428
comp12310_c0_seq3	tr|F6PXA1|F6PXA1_CIOIN	79.19	860	174	3	2887	320	167	1025	0	1428
comp12316_c0_seq1	tr|W5M8M2|W5M8M2_LEPOC	73.38	770	194	4	2872	575	5	767	0	1159
comp12319_c0_seq1	tr|F7BHH6|F7BHH6_CIOIN	61.5	426	161	1	1503	226	48	470	0	554
comp12326_c0_seq1	tr|W5UCE5|W5UCE5_ICTPU	67.09	395	129	1	121	1302	23	417	0	576
comp12329_c0_seq1	tr|H2Z642|H2Z642_CIOSA	55.75	513	220	5	1	1521	1285	1796	0	583
comp12343_c0_seq1	tr|F6SM47|F6SM47_CIOIN	67.27	440	142	2	165	1484	1	438	0	605
comp12367_c0_seq1	tr|H2ZQ59|H2ZQ59_CIOSA	77.68	439	90	2	1897	581	16	446	0	689
comp12368_c0_seq4	tr|F6YHB0|F6YHB0_CIOIN	68.35	417	132	0	169	1419	1	417	0	575
comp12368_c0_seq10	tr|F6YHB0|F6YHB0_CIOIN	68.35	417	132	0	169	1419	1	417	0	575
comp12368_c0_seq11	tr|F6YHB0|F6YHB0_CIOIN	68.35	417	132	0	169	1419	1	417	0	575
comp12368_c0_seq14	tr|F6YHB0|F6YHB0_CIOIN	68.35	417	132	0	169	1419	1	417	0	575
comp12373_c0_seq1	tr|H2Z9H0|H2Z9H0_CIOSA	75.62	771	170	1	3120	808	2	754	0	1150
comp12373_c0_seq3	tr|H2Z9G7|H2Z9G7_CIOSA	80.41	393	77	0	3477	2299	1	393	0	644
comp12373_c0_seq5	tr|H2Z9G7|H2Z9G7_CIOSA	80.41	393	77	0	2002	824	1	393	0	644
comp12373_c0_seq6	tr|H2Z9G7|H2Z9G7_CIOSA	75.29	518	117	1	1678	125	1	507	0	790
comp12378_c0_seq1	tr|F7B2Q7|F7B2Q7_CIOIN	73.42	380	95	4	58	1188	5	381	0	569
comp12389_c0_seq1	tr|H2ZDF2|H2ZDF2_CIOSA	65.04	492	168	2	82	1557	23	510	0	692
comp12413_c0_seq1	tr|C3YVJ7|C3YVJ7_BRAFL	64.17	441	155	1	132	1445	6	446	0	630
comp12422_c0_seq1	tr|H2ZD65|H2ZD65_CIOSA	65.41	477	160	3	80	1510	3	474	0	631
comp12423_c0_seq1	tr|F6Z4G6|F6Z4G6_CIOIN	70.1	806	231	4	82	2493	1	798	0	1084
comp12428_c0_seq1	tr|H2Z4T3|H2Z4T3_CIOSA	62.11	475	168	6	53	1468	1	466	0	576
comp12446_c0_seq1	tr|K7GDA1|K7GDA1_PELSI	42.34	985	433	17	3812	927	7	879	0	722
comp12446_c0_seq3	tr|K7GDA1|K7GDA1_PELSI	40.45	932	420	17	3876	1150	7	826	0	632
comp12466_c0_seq1	tr|F7AFD2|F7AFD2_CIOIN	45.16	950	494	8	3090	277	5	939	0	771
comp12501_c0_seq1	tr|F6XXF0|F6XXF0_CIOIN	56.63	445	192	1	101	1432	52	496	0	555
comp12521_c0_seq1	tr|H2Z7P8|H2Z7P8_CIOSA	81.11	757	138	2	3	2273	358	1109	0	1303
comp12540_c0_seq2	sp|D3ZBM7|HACE1_RAT	51.21	908	377	8	110	2647	4	907	0	893
comp12540_c0_seq3	sp|D3ZBM7|HACE1_RAT	51.21	908	377	8	110	2647	4	907	0	893
comp12542_c0_seq1	tr|F6YGC1|F6YGC1_CIOIN	69.34	548	160	5	1883	246	181	722	0	740
comp12547_c0_seq1	tr|H2XK60|H2XK60_CIOIN	76.57	397	92	1	3430	2240	19	414	0	649
comp12547_c0_seq2	tr|H2XK60|H2XK60_CIOIN	72.55	419	92	2	3496	2240	19	414	0	637
comp12554_c0_seq1	tr|F7BK08|F7BK08_CIOIN	67.19	512	155	5	120	1631	4	510	0	706
comp12555_c0_seq1	tr|C3ZE43|C3ZE43_BRAFL	56.47	1815	738	24	502	5904	79	1855	0	1922
comp12577_c0_seq2	tr|H2YEA2|H2YEA2_CIOSA	93.63	408	25	1	114	1334	18	425	0	793
comp12595_c0_seq2	tr|H2YB63|H2YB63_CIOSA	66.93	499	150	8	2102	627	24	514	0	636
comp12595_c0_seq3	tr|H2YB63|H2YB63_CIOSA	66.8	500	151	8	2105	627	23	514	0	637
comp12596_c0_seq1	tr|F6SGJ4|F6SGJ4_CIOIN	59.4	537	218	0	1829	219	46	582	0	676
comp12617_c0_seq1	tr|F6YWT8|F6YWT8_CIOIN	68.2	654	188	5	2170	251	93	740	0	969
comp12621_c0_seq1	tr|H2ZET0|H2ZET0_CIOSA	65.45	825	249	7	16	2397	60	879	0	1097
comp12621_c0_seq2	tr|H2ZET0|H2ZET0_CIOSA	65.45	825	249	7	16	2397	60	879	0	1101
comp12622_c0_seq1	tr|H2ZM04|H2ZM04_CIOSA	60.41	543	211	3	2164	539	1	540	0	662
comp12633_c0_seq1	tr|F7B5G0|F7B5G0_CIOIN	66.3	457	152	1	58	1422	1	457	0	631
comp12634_c0_seq1	tr|F6U2V6|F6U2V6_CIOIN	73.18	742	167	3	101	2326	1	710	0	1015
comp12649_c0_seq1	tr|H2XKB1|H2XKB1_CIOIN	68.9	1251	376	7	4136	396	1	1242	0	1717
comp12653_c0_seq2	tr|H2Y441|H2Y441_CIOSA	57.44	477	198	2	79	1494	12	488	0	582
comp12653_c0_seq3	tr|H2Y441|H2Y441_CIOSA	57.44	477	198	2	108	1523	12	488	0	583
comp12655_c0_seq2	tr|F6W0W1|F6W0W1_CIOIN	56.73	513	222	0	1	1539	680	1192	0	620
comp12655_c0_seq4	tr|H2YN18|H2YN18_CIOSA	56.26	455	199	0	1	1365	173	627	0	544
comp12662_c0_seq1	tr|G3UKI1|G3UKI1_LOXAF	46.89	708	349	12	215	2305	2	693	0	664
comp12666_c0_seq1	tr|V9KD08|V9KD08_CALMI	70.13	780	211	5	191	2512	13	776	0	1117
comp12679_c0_seq1	tr|F6QXK6|F6QXK6_CIOIN	59.66	761	306	1	2298	16	1	760	0	994
comp12680_c0_seq1	tr|H2Z890|H2Z890_CIOSA	67.47	495	126	5	1641	175	5	470	0	629
comp12680_c0_seq2	tr|H2Z890|H2Z890_CIOSA	67.14	496	128	5	1644	175	4	470	0	629
comp12681_c0_seq1	tr|H2ZQ85|H2ZQ85_CIOSA	76.9	606	132	4	2277	4088	1	600	0	973
comp12724_c0_seq1	tr|Q9NDP4|Q9NDP4_CIOIN	46.33	941	407	19	160	2727	32	959	0	834
comp12724_c0_seq2	tr|Q9NDP4|Q9NDP4_CIOIN	46.33	941	407	19	160	2727	32	959	0	834
comp12734_c0_seq1	tr|F6W7K5|F6W7K5_CIOIN	81.63	528	97	0	102	1685	3	530	0	911
comp12741_c0_seq1	tr|H2XUM1|H2XUM1_CIOIN	70.51	851	250	1	342	2894	15	864	0	1157
comp12742_c0_seq1	tr|H2XRD5|H2XRD5_CIOIN	52.39	1172	495	22	3864	433	6	1142	0	1103
comp12742_c0_seq2	tr|H2XRD5|H2XRD5_CIOIN	57.51	1012	388	15	3999	1030	6	997	0	1101
comp12744_c0_seq1	tr|H2YJD8|H2YJD8_CIOSA	64.5	783	250	6	2410	62	294	1048	0	1040
comp12744_c0_seq2	tr|H2YJD9|H2YJD9_CIOSA	69.2	646	187	4	2052	115	350	983	0	931
comp12747_c0_seq1	tr|F6WCR1|F6WCR1_CIOIN	77.11	922	207	3	2759	3	111	1031	0	1441
comp12761_c0_seq1	tr|C3ZN29|C3ZN29_BRAFL	57.52	572	235	5	3079	1367	4	568	0	686
comp12762_c0_seq2	tr|H2YSP7|H2YSP7_CIOSA	42.86	1022	505	21	2945	3	181	1164	0	748
comp12778_c0_seq1	tr|W5QHK3|W5QHK3_SHEEP	60.81	689	242	6	226	2265	20	689	0	842
comp12820_c0_seq1	tr|F6RNR5|F6RNR5_CIOIN	58.68	547	207	2	3474	1834	364	891	0	640
comp12853_c0_seq1	tr|H2Y3E3|H2Y3E3_CIOIN	44.59	1193	634	13	3558	25	1443	2623	0	804
comp12866_c0_seq1	tr|Q4H2N4|Q4H2N4_CIOIN	64.48	594	200	5	3223	1466	153	743	0	757
comp12870_c0_seq1	tr|F6X7T3|F6X7T3_CIOIN	65.42	483	146	4	138	1550	4	477	0	565
comp12873_c0_seq1	tr|F6XNT2|F6XNT2_CIOIN	60.88	524	203	2	2859	1291	7	529	0	640
comp12873_c0_seq2	tr|F6XNT2|F6XNT2_CIOIN	60.88	524	203	2	2706	1138	7	529	0	640
comp12879_c0_seq1	tr|F6PU16|F6PU16_CALJA	60.19	530	200	5	5471	3900	7	531	0	637
comp12895_c0_seq1	tr|F6SYZ4|F6SYZ4_CIOIN	57.99	438	177	2	1399	86	1	431	0	530
comp12899_c0_seq1	tr|F6ZVC5|F6ZVC5_CIOIN	59.96	919	340	11	96	2813	5	908	0	1113
comp12904_c0_seq1	tr|F6PLA8|F6PLA8_CIOIN	82.76	377	56	3	2897	1794	23	399	0	636
comp12912_c0_seq1	tr|H2ZIX3|H2ZIX3_CIOSA	67.84	597	183	4	1974	202	1	594	0	805
comp12925_c0_seq2	tr|C3YSA6|C3YSA6_BRAFL	44.62	1273	526	18	5239	1679	2	1181	0	998
comp12948_c0_seq1	tr|U6D8W1|U6D8W1_NEOVI	57.33	532	220	3	2277	700	12	542	0	630
comp12956_c0_seq1	tr|F6YGD1|F6YGD1_CIOIN	45.32	609	283	10	125	1903	20	594	0	550
comp12983_c0_seq1	tr|H2YIK4|H2YIK4_CIOSA	65.76	479	164	0	75	1511	2	480	0	591
comp12986_c0_seq1	tr|C3YAF6|C3YAF6_BRAFL	51.02	737	324	16	2895	748	5	725	0	714
comp13000_c0_seq1	tr|F6ZZF2|F6ZZF2_CIOIN	71.74	605	166	4	1878	3686	40	641	0	933
comp13000_c0_seq2	tr|F6ZZF2|F6ZZF2_CIOIN	71.74	605	166	4	344	2152	40	641	0	933
comp13000_c0_seq3	tr|F6ZZF2|F6ZZF2_CIOIN	71.74	605	166	4	1755	3563	40	641	0	933
comp13006_c0_seq1	tr|H2YJF5|H2YJF5_CIOSA	63.86	523	188	1	71	1639	1	522	0	658
comp13011_c0_seq1	sp|Q5R2J2|G3P_PELSI	83.18	333	55	1	58	1056	1	332	0	572
comp13017_c0_seq4	tr|H2Z9P8|H2Z9P8_CIOSA	50.08	631	268	8	178	2055	1	589	0	587
comp13025_c0_seq1	tr|F6UAX7|F6UAX7_CIOIN	73.98	392	87	4	1286	132	98	481	0	566
comp13026_c0_seq1	tr|Q1WAJ9|Q1WAJ9_XENLA	61.44	459	175	2	190	1563	13	470	0	591
comp13033_c0_seq1	tr|F6U1K7|F6U1K7_CIOIN	66.03	474	156	2	163	1584	42	510	0	667
comp13033_c0_seq2	tr|F6U1K7|F6U1K7_CIOIN	66.03	474	156	2	163	1584	42	510	0	667
comp13045_c0_seq1	tr|U3JYD9|U3JYD9_FICAL	38.56	1027	532	23	130	3144	1	950	0	673
comp13058_c0_seq1	tr|F6VZF6|F6VZF6_CIOIN	66.32	389	129	2	1484	318	11	397	0	554
comp13063_c0_seq1	tr|F7ASK1|F7ASK1_CIOIN	68.78	615	188	3	1948	116	6	620	0	876
comp13067_c0_seq1	tr|H2XR42|H2XR42_CIOIN	54.45	652	275	8	133	2052	7	648	0	741
comp13075_c0_seq3	tr|H2YH53|H2YH53_CIOSA	67.68	393	127	0	214	1392	22	414	0	583
comp13081_c0_seq1	tr|H2YC22|H2YC22_CIOSA	55.81	663	262	9	158	2131	3	639	0	777
comp13083_c0_seq1	tr|H2Y1T7|H2Y1T7_CIOIN	75.97	491	109	3	132	1598	4	487	0	702
comp13083_c0_seq2	tr|H2Y1T7|H2Y1T7_CIOIN	75.97	491	109	3	132	1598	4	487	0	702
comp13086_c0_seq1	tr|F6RHA1|F6RHA1_CIOIN	88.15	464	54	1	1917	526	5	467	0	765
comp13092_c0_seq2	tr|F6R7B5|F6R7B5_CIOIN	54.45	663	274	4	2	1987	76	711	0	697
comp13092_c0_seq4	tr|F6R7B5|F6R7B5_CIOIN	58.03	753	309	5	2	2254	76	823	0	867
comp13092_c0_seq5	tr|F6R7B5|F6R7B5_CIOIN	55.81	706	304	6	2	2113	76	775	0	759
comp13094_c0_seq1	tr|F6QHM7|F6QHM7_CIOIN	51.59	597	272	6	1942	164	2	585	0	569
comp13094_c0_seq2	tr|F6QHM7|F6QHM7_CIOIN	52.65	735	309	11	2672	531	2	718	0	692
comp13094_c0_seq3	tr|F6QHM7|F6QHM7_CIOIN	51.33	637	277	8	1952	102	2	625	0	601
comp13098_c0_seq1	tr|H2Z9E6|H2Z9E6_CIOSA	86.8	1606	201	4	5237	450	1	1605	0	2837
comp13098_c0_seq3	tr|H2Z9E6|H2Z9E6_CIOSA	86.76	1548	194	4	5063	450	59	1605	0	2730
comp13101_c0_seq1	tr|J3SEK5|J3SEK5_CROAD	75.09	570	141	1	1955	249	31	600	0	890
comp13104_c0_seq1	tr|F6WQB5|F6WQB5_CIOIN	63.12	1223	436	7	211	3840	23	1243	0	1519
comp13107_c0_seq1	tr|H2XNV6|H2XNV6_CIOIN	35.2	1665	795	41	4921	341	656	2174	0	839
comp13116_c0_seq1	tr|H3ACG3|H3ACG3_LATCH	50.6	836	368	16	70	2463	4	832	0	865
comp13126_c0_seq1	tr|F7AAM4|F7AAM4_CIOIN	55.85	684	279	5	3	2012	170	844	0	770
comp13135_c0_seq1	tr|H2XSE7|H2XSE7_CIOIN	73.94	495	129	0	2826	1342	1	495	0	754
comp13137_c0_seq1	tr|F6YFU4|F6YFU4_CIOIN	69.42	520	154	2	1973	420	1	517	0	657
comp13139_c0_seq1	tr|H2Y410|H2Y410_CIOSA	76.64	548	122	2	2396	756	1	543	0	876
comp13139_c0_seq2	tr|H2Y410|H2Y410_CIOSA	76.08	556	126	3	2459	795	1	550	0	874
comp13149_c0_seq1	tr|H2YRA6|H2YRA6_CIOSA	61.35	608	192	4	19	1737	1	600	0	687
comp13150_c0_seq1	tr|G1K9F2|G1K9F2_ANOCA	60.57	1532	542	14	105	4544	3	1524	0	1885
comp13150_c0_seq2	tr|F1QP23|F1QP23_DANRE	66.42	676	194	6	79	2013	1010	1683	0	920
comp13157_c0_seq1	tr|F6X391|F6X391_CIOIN	41.19	993	427	20	2933	129	124	1017	0	664
comp13158_c0_seq4	tr|Q1RPY5|Q1RPY5_CIOIN	52.98	553	229	7	259	1854	31	573	0	587
comp13158_c0_seq5	tr|Q1RPY5|Q1RPY5_CIOIN	50.43	581	229	8	259	1938	31	573	0	572
comp13164_c0_seq2	tr|F6Q3M5|F6Q3M5_CIOIN	65.36	485	158	7	151	1578	33	516	0	644
comp13164_c0_seq4	tr|H2Y2I2|H2Y2I2_CIOIN	66.25	480	152	7	151	1563	33	511	0	645
comp13164_c0_seq7	tr|F6Q3M5|F6Q3M5_CIOIN	65.3	487	159	7	151	1584	33	518	0	645
comp13164_c0_seq10	tr|F6Q3M5|F6Q3M5_CIOIN	65.36	485	158	7	151	1578	33	516	0	644
comp13165_c0_seq1	tr|H2ZQD4|H2ZQD4_CIOSA	64.27	389	136	1	1719	562	83	471	0	556
comp13165_c0_seq2	tr|H2ZQD4|H2ZQD4_CIOSA	64.27	389	136	1	1675	518	83	471	0	556
comp13191_c0_seq1	tr|F7BJA7|F7BJA7_CIOIN	80.93	514	91	3	2351	828	7	519	0	838
comp13192_c0_seq1	tr|F6WYA1|F6WYA1_CIOIN	72.09	455	109	2	1856	492	9	445	0	653
comp13192_c0_seq2	tr|F6WYA1|F6WYA1_CIOIN	72.09	455	109	2	1872	508	9	445	0	653
comp13204_c0_seq1	tr|H2Z1Y0|H2Z1Y0_CIOSA	49.74	766	332	7	2646	406	5	736	0	763
comp13204_c0_seq2	tr|H2Z1Y0|H2Z1Y0_CIOSA	49.74	766	332	7	2634	394	5	736	0	763
comp13209_c0_seq1	tr|F6VHE0|F6VHE0_CIOIN	46.97	743	376	7	78	2306	14	738	0	571
comp13217_c0_seq1	tr|F6TRL5|F6TRL5_XENTR	78	759	135	4	69	2255	1	757	0	1174
comp13219_c0_seq2	tr|F6QWQ4|F6QWQ4_CIOIN	56.45	581	218	7	1265	3001	63	610	0	630
comp13223_c0_seq1	tr|F6X1R3|F6X1R3_CIOIN	66.94	360	115	1	1766	699	1	360	0	535
comp13228_c0_seq2	tr|H2Y164|H2Y164_CIOIN	59.64	498	192	3	460	1935	21	515	0	632
comp13228_c0_seq3	tr|H2Y164|H2Y164_CIOIN	59.64	498	192	3	460	1935	21	515	0	632
comp13230_c0_seq1	tr|H2ZE15|H2ZE15_CIOSA	83.48	351	58	0	1	1053	37	387	0	570
comp13231_c0_seq2	tr|F6VSC2|F6VSC2_CIOIN	70.32	556	164	1	2120	456	7	562	0	818
comp13236_c0_seq1	tr|H2ZQN7|H2ZQN7_CIOSA	51.92	676	307	7	145	2163	11	671	0	681
comp13249_c0_seq1	tr|F7B898|F7B898_CIOIN	85.85	410	58	0	413	1642	26	435	0	744
comp13266_c0_seq1	sp|Q4H2R2|SSRP1_CIOIN	59.3	629	244	5	80	1960	8	626	0	718
comp13277_c0_seq1	tr|Q4H372|Q4H372_CIOIN	63.04	690	222	8	2446	389	1	661	0	862
comp13282_c0_seq1	tr|H2XL55|H2XL55_CIOIN	69.7	792	223	6	66	2426	1	780	0	1155
comp13286_c0_seq1	tr|F6TGH1|F6TGH1_CIOIN	67.93	633	196	4	2536	650	18	647	0	801
comp13289_c1_seq1	tr|Q4H3C0|Q4H3C0_CIOIN	62.04	569	214	1	1951	245	146	712	0	733
comp13289_c1_seq2	tr|Q4H3C0|Q4H3C0_CIOIN	59.14	766	299	4	2893	629	26	788	0	922
comp13289_c1_seq3	tr|F7A8T7|F7A8T7_CIOIN	57.89	646	258	4	2533	629	132	774	0	747
comp13289_c1_seq5	tr|Q4H3C0|Q4H3C0_CIOIN	62.7	689	255	1	2311	245	26	712	0	907
comp13295_c0_seq1	tr|H2Z1Q7|H2Z1Q7_CIOSA	65.26	593	187	3	2263	485	178	751	0	785
comp13299_c0_seq1	tr|F6UIB0|F6UIB0_CIOIN	67.68	526	168	2	2118	547	298	823	0	734
comp13299_c0_seq2	tr|F6UIB0|F6UIB0_CIOIN	70.15	392	115	2	1716	547	432	823	0	568
comp13306_c0_seq1	tr|H2LTT6|H2LTT6_ORYLA	83.33	462	70	3	1574	210	1	462	0	790
comp13318_c0_seq1	tr|F6ZZH3|F6ZZH3_CIOIN	55.03	736	275	15	50	2224	1	691	0	683
comp13331_c0_seq1	tr|H2XTB4|H2XTB4_CIOIN	62.32	491	175	4	14	1465	2	489	0	593
comp13341_c0_seq1	tr|F7AUJ3|F7AUJ3_CIOIN	78.35	716	150	2	136	2268	11	726	0	1120
comp13342_c0_seq1	tr|F6PKD1|F6PKD1_CIOIN	75.2	1020	229	7	40	3033	2	1019	0	1516
comp13352_c0_seq1	tr|Q7YZM0|Q7YZM0_9METZ	99.71	343	1	0	1029	1	15	357	0	680
comp13353_c0_seq1	tr|H2ZFK2|H2ZFK2_CIOSA	60.76	632	223	6	143	1969	29	658	0	722
comp13364_c0_seq1	tr|Q4H3E9|Q4H3E9_CIOIN	62.32	629	197	15	2881	1067	222	834	0	717
comp13364_c0_seq2	tr|Q4H3E9|Q4H3E9_CIOIN	65.08	567	174	12	2740	1067	283	834	0	692
comp13367_c0_seq1	tr|H2YEH6|H2YEH6_CIOSA	60.18	570	206	5	86	1765	7	565	0	674
comp13367_c0_seq2	tr|H2YEH6|H2YEH6_CIOSA	58.16	533	202	5	331	1899	44	565	0	605
comp13375_c0_seq1	tr|H2YAI9|H2YAI9_CIOSA	52.49	684	275	5	2145	238	10	691	0	608
comp13378_c0_seq1	sp|Q6R5J2|DISP1_DANRE	40.31	1032	520	19	286	3318	164	1120	0	718
comp13378_c0_seq2	sp|Q6R5J2|DISP1_DANRE	40.31	1032	520	19	286	3318	164	1120	0	718
comp13390_c0_seq1	tr|H2Y5V0|H2Y5V0_CIOSA	73.21	474	115	4	139	1551	1	465	0	714
comp13392_c0_seq1	tr|F1Q6W0|F1Q6W0_DANRE	63.19	614	189	9	99	1859	15	618	0	783
comp13405_c0_seq4	tr|H2ZIX8|H2ZIX8_CIOSA	54.07	762	338	4	153	2420	15	770	0	847
comp13420_c0_seq1	tr|F6RLP1|F6RLP1_CIOIN	76.15	524	120	1	137	1708	27	545	0	592
comp13440_c0_seq1	tr|F6Z092|F6Z092_CIOIN	53.52	639	289	7	2000	99	78	713	0	702
comp13454_c0_seq1	tr|F6ZC49|F6ZC49_CIOIN	70.86	549	160	0	57	1703	1	549	0	817
comp13460_c1_seq1	tr|Q6AI26|Q6AI26_HUMAN	52.99	536	224	8	37	1569	116	648	0	587
comp13464_c0_seq1	tr|H2Y9Z4|H2Y9Z4_CIOSA	71.56	633	155	6	1970	135	23	651	0	924
comp13474_c0_seq1	tr|F6UDV6|F6UDV6_XENTR	63.88	789	264	5	377	2731	1069	1840	0	1084
comp13507_c0_seq1	tr|H2YM24|H2YM24_CIOSA	64.71	493	162	4	320	1792	2	484	0	573
comp13537_c0_seq1	tr|F6YFG4|F6YFG4_CIOIN	61.47	449	161	4	959	2281	233	677	0	575
comp13538_c0_seq1	tr|F6YIY8|F6YIY8_CIOIN	62.41	439	153	4	1455	154	1	432	0	535
comp13582_c0_seq1	tr|F6U409|F6U409_XENTR	49.67	753	329	11	82	2286	8	728	0	664
comp13594_c0_seq1	tr|Q32TF6|Q32TF6_CIOIN	76.27	746	171	2	89	2323	1	741	0	1205
comp13603_c0_seq1	sp|B5DG42|IF4A3_SALSA	90.59	393	37	0	93	1271	14	406	0	756
comp13626_c0_seq1	tr|F7BNL5|F7BNL5_CIOIN	45.06	810	398	15	4097	1770	36	832	0	664
comp13626_c0_seq2	tr|F7BNL5|F7BNL5_CIOIN	45.06	810	398	15	4152	1825	36	832	0	663
comp13632_c0_seq2	tr|H2ZGM9|H2ZGM9_CIOSA	53.6	500	218	5	1474	2	13	507	0	539
comp13644_c0_seq1	tr|H2YW24|H2YW24_CIOSA	63	646	214	8	31	1920	1	637	0	757
comp13662_c1_seq1	tr|H2YR68|H2YR68_CIOSA	99.53	426	2	0	195	1472	1	426	0	853
comp13662_c1_seq2	tr|F6SYL0|F6SYL0_CIOIN	100	430	0	0	113	1402	1	430	0	862
comp13683_c0_seq1	tr|H2ZCN1|H2ZCN1_CIOSA	50.98	614	275	4	2102	261	3	590	0	636
comp13697_c0_seq1	tr|H2XVY7|H2XVY7_CIOIN	82.44	558	97	1	62	1732	1	558	0	926
comp13699_c0_seq1	tr|H2ZM04|H2ZM04_CIOSA	50.92	542	264	2	247	1872	1	540	0	557
comp13709_c0_seq1	tr|F6V5Q8|F6V5Q8_CIOIN	53.58	769	322	14	2578	314	39	786	0	787
comp13714_c0_seq1	tr|H2ZK16|H2ZK16_CIOSA	56.99	458	196	1	5	1378	20	476	0	565
comp13722_c0_seq1	tr|H2YP45|H2YP45_CIOSA	68.92	621	179	10	181	2016	7	622	0	801
comp13752_c0_seq1	tr|Q9GR90|Q9GR90_POLMI	55.65	487	207	4	198	1640	23	506	0	547
comp13763_c0_seq1	tr|F6YGK4|F6YGK4_CIOIN	63.78	519	144	7	155	1636	78	577	0	621
comp13765_c0_seq1	tr|H2Z4B9|H2Z4B9_CIOSA	52.53	712	288	10	113	2233	4	670	0	649
comp13771_c0_seq1	tr|V9IA83|V9IA83_APICE	62.2	762	275	8	34	2301	13	767	0	1003
comp13773_c0_seq1	tr|H2LZ92|H2LZ92_ORYLA	65.71	595	195	5	153	1928	1	589	0	801
comp13773_c0_seq2	tr|H2LZ92|H2LZ92_ORYLA	65.71	595	195	5	153	1928	1	589	0	801
comp13775_c0_seq1	tr|H2XLP3|H2XLP3_CIOIN	91.03	312	26	1	1627	692	1	310	0	575
comp13776_c0_seq2	sp|Q13472|TOP3A_HUMAN	52.56	624	242	9	2090	252	272	852	0	638
comp13776_c0_seq4	tr|H2Z239|H2Z239_CIOSA	61.34	476	179	4	2051	633	259	732	0	609
comp13780_c0_seq1	tr|H2Y1C4|H2Y1C4_CIOIN	45.73	737	376	12	5	2209	196	910	0	594
comp13790_c0_seq1	tr|H2ZNW0|H2ZNW0_CIOSA	81.45	798	144	1	59	2452	1	794	0	1384
comp13805_c0_seq1	tr|H2YKB0|H2YKB0_CIOSA	71.33	422	121	0	1588	323	3	424	0	649
comp13805_c0_seq2	tr|H2YKB0|H2YKB0_CIOSA	71.33	422	121	0	1623	358	3	424	0	649
comp13807_c0_seq1	tr|H2XQ03|H2XQ03_CIOIN	64.07	590	200	4	113	1855	29	615	0	769
comp13809_c0_seq1	tr|H2YY43|H2YY43_CIOSA	62.53	419	129	4	2514	1261	3	394	0	542
comp13809_c0_seq2	tr|H2YY43|H2YY43_CIOSA	62.53	419	129	4	2771	1518	3	394	0	542
comp13809_c0_seq3	tr|H2YY43|H2YY43_CIOSA	62.53	419	129	4	2572	1319	3	394	0	542
comp13809_c0_seq4	tr|H2YY43|H2YY43_CIOSA	62.53	419	129	4	2756	1503	3	394	0	542
comp13809_c0_seq5	tr|H2YY43|H2YY43_CIOSA	62.53	419	129	4	2770	1517	3	394	0	542
comp13809_c0_seq6	tr|H2YY43|H2YY43_CIOSA	62.53	419	129	4	2698	1445	3	394	0	542
comp13809_c0_seq7	tr|H2YY43|H2YY43_CIOSA	62.53	419	129	4	2457	1204	3	394	0	542
comp13809_c0_seq8	tr|H2YY43|H2YY43_CIOSA	62.53	419	129	4	2443	1190	3	394	0	542
comp13809_c0_seq9	tr|H2YY43|H2YY43_CIOSA	62.53	419	129	4	2442	1189	3	394	0	542
comp13809_c0_seq10	tr|H2YY43|H2YY43_CIOSA	62.53	419	129	4	2713	1460	3	394	0	542
comp13809_c0_seq11	tr|H2YY43|H2YY43_CIOSA	62.53	419	129	4	2828	1575	3	394	0	542
comp13809_c0_seq12	tr|H2YY43|H2YY43_CIOSA	62.53	419	129	4	2641	1388	3	394	0	542
comp13809_c0_seq14	tr|H2YY43|H2YY43_CIOSA	62.53	419	129	4	2385	1132	3	394	0	542
comp13809_c0_seq15	tr|H2YY43|H2YY43_CIOSA	62.53	419	129	4	2515	1262	3	394	0	542
comp13809_c0_seq16	tr|H2YY43|H2YY43_CIOSA	62.53	419	129	4	2500	1247	3	394	0	542
comp13809_c0_seq17	tr|H2YY43|H2YY43_CIOSA	62.53	419	129	4	2699	1446	3	394	0	542
comp13813_c0_seq1	tr|H2YNU6|H2YNU6_CIOSA	52.14	886	397	5	26	2608	1	884	0	961
comp13813_c0_seq2	tr|H2YNU6|H2YNU6_CIOSA	52.14	886	397	5	26	2608	1	884	0	961
comp13814_c0_seq1	tr|G1U031|G1U031_RABIT	99.3	430	3	0	1525	236	46	475	0	873
comp13821_c0_seq1	tr|H2YSQ8|H2YSQ8_CIOSA	61.59	492	171	9	2999	1572	21	510	0	602
comp13821_c0_seq2	tr|H2YSQ8|H2YSQ8_CIOSA	64.01	464	149	9	1498	155	21	482	0	588
comp13826_c0_seq1	tr|H2ZFU8|H2ZFU8_CIOSA	52.63	933	392	12	3	2708	183	1096	0	959
comp13833_c0_seq1	tr|H2XZM3|H2XZM3_CIOIN	78.76	339	70	1	67	1077	5	343	0	571
comp13834_c0_seq1	tr|F6WUJ1|F6WUJ1_CIOIN	71.86	1194	308	4	54	3611	1	1174	0	1717
comp13836_c0_seq1	tr|C4B8W8|C4B8W8_CIOIN	62.28	782	263	6	2390	66	5	761	0	901
comp13837_c0_seq2	tr|F6YWW9|F6YWW9_CIOIN	53.59	711	267	13	3031	929	31	688	0	675
comp13846_c0_seq1	tr|F6WWD5|F6WWD5_CIOIN	80.83	579	109	2	55	1791	1	577	0	916
comp13847_c0_seq1	tr|H2Z4F8|H2Z4F8_CIOSA	56.79	574	246	1	88	1803	20	593	0	632
comp13858_c0_seq1	tr|F6Y1Q3|F6Y1Q3_CIOIN	86.11	547	76	0	2490	850	3	549	0	1007
comp13858_c0_seq2	tr|F6Y1Q3|F6Y1Q3_CIOIN	86.11	547	76	0	2516	876	3	549	0	1007
comp13860_c0_seq1	tr|F7BFE1|F7BFE1_CIOIN	42.39	703	368	10	75	2117	122	809	0	581
comp13860_c0_seq2	tr|F7BFE1|F7BFE1_CIOIN	41.96	703	371	10	75	2117	122	809	0	575
comp13862_c0_seq1	tr|H2Z0W2|H2Z0W2_CIOSA	74.72	360	81	3	154	1212	3	359	0	578
comp13862_c0_seq2	tr|H2Z0W2|H2Z0W2_CIOSA	74.72	360	81	3	154	1212	3	359	0	578
comp13863_c0_seq1	tr|H2Y2U9|H2Y2U9_CIOIN	36.5	978	493	21	34	2865	1	884	0	581
comp13868_c0_seq1	tr|H2ZM78|H2ZM78_CIOSA	75	416	103	1	192	1439	3	417	0	647
comp13868_c0_seq2	tr|H2ZM78|H2ZM78_CIOSA	75	416	103	1	192	1439	3	417	0	647
comp13874_c0_seq2	tr|C3ZTI6|C3ZTI6_BRAFL	56.72	476	200	3	1424	3	1	472	0	577
comp13881_c0_seq1	tr|H2YZT5|H2YZT5_CIOSA	66.29	448	129	7	1832	528	1	439	0	572
comp13881_c0_seq2	tr|H2YZT5|H2YZT5_CIOSA	66.29	448	129	7	1813	509	1	439	0	572
comp13887_c0_seq1	tr|F6XH38|F6XH38_CIOIN	69.57	631	187	1	2255	363	1	626	0	934
comp13901_c0_seq1	tr|H2YYJ1|H2YYJ1_CIOSA	78.07	374	64	3	71	1141	1	373	0	601
comp13903_c0_seq4	tr|H2YMG2|H2YMG2_CIOSA	51.71	700	276	11	52	2145	1	640	0	600
comp13903_c0_seq5	tr|H2YMG2|H2YMG2_CIOSA	51.71	700	276	11	52	2145	1	640	0	599
comp13916_c0_seq1	tr|W5KWQ1|W5KWQ1_ASTMX	42.67	682	371	5	2915	927	145	825	0	569
comp13916_c0_seq2	tr|W5KWQ1|W5KWQ1_ASTMX	42.67	682	371	5	2611	623	145	825	0	569
comp13919_c0_seq6	tr|H2YAA4|H2YAA4_CIOSA	57.69	468	187	6	1723	335	4	465	0	553
comp13920_c0_seq1	tr|F6TT57|F6TT57_CIOIN	42.95	738	395	10	2510	315	45	762	0	595
comp13922_c0_seq1	tr|E1C3D2|E1C3D2_CHICK	80.78	359	65	2	355	1431	8	362	0	533
comp13922_c0_seq2	tr|E1C3D2|E1C3D2_CHICK	80.78	359	65	2	223	1299	8	362	0	533
comp13922_c0_seq4	tr|E1C3D2|E1C3D2_CHICK	80.78	359	65	2	280	1356	8	362	0	533
comp13922_c0_seq5	tr|E1C3D2|E1C3D2_CHICK	80.78	359	65	2	298	1374	8	362	0	533
comp13938_c0_seq1	tr|F6WBJ2|F6WBJ2_CIOIN	63.62	481	172	2	237	1670	1	481	0	659
comp13954_c0_seq1	tr|H2Y4Q2|H2Y4Q2_CIOSA	81.42	716	132	1	122	2269	33	747	0	1223
comp13957_c0_seq1	tr|H2YWT9|H2YWT9_CIOSA	86.34	615	84	0	121	1965	5	619	0	1128
comp13960_c0_seq1	tr|H2ZI35|H2ZI35_CIOSA	42.46	902	438	19	2804	168	3	846	0	655
comp13962_c0_seq1	tr|H6V963|H6V963_CIOIN	62.19	611	211	6	214	2040	43	635	0	744
comp13963_c0_seq1	tr|H2Y5M3|H2Y5M3_CIOSA	76.76	370	83	1	288	1388	24	393	0	593
comp13967_c0_seq1	tr|H2YI26|H2YI26_CIOSA	60.97	889	287	11	3124	470	1	833	0	1056
comp13974_c0_seq1	tr|H2Z032|H2Z032_CIOSA	49.9	521	252	5	1670	114	8	521	0	553
comp13974_c0_seq2	tr|H2Z032|H2Z032_CIOSA	49.9	521	252	5	2324	768	8	521	0	553
comp13985_c0_seq1	tr|F7BH30|F7BH30_CIOIN	74.39	371	94	1	367	1479	8	377	0	546
comp13985_c0_seq2	tr|B5MGP5|B5MGP5_MOLTE	73.53	374	98	1	67	1188	6	378	0	551
comp13985_c0_seq3	tr|B5MGP5|B5MGP5_MOLTE	73.07	375	100	1	343	1467	5	378	0	551
comp13988_c0_seq1	tr|H2YHH4|H2YHH4_CIOSA	76.84	475	109	1	285	1706	24	498	0	723
comp13989_c0_seq1	tr|F6Z7K0|F6Z7K0_CIOIN	75.35	503	123	1	2538	1033	2	504	0	752
comp13990_c0_seq1	tr|H2YIX3|H2YIX3_CIOSA	80.06	351	70	0	188	1240	16	366	0	607
comp14007_c0_seq1	tr|Q1RL50|Q1RL50_CIOIN	67	700	220	4	169	2238	5	703	0	962
comp14007_c0_seq3	tr|Q1RL50|Q1RL50_CIOIN	65.26	544	178	4	186	1787	161	703	0	743
comp14009_c0_seq1	tr|H2ZFI6|H2ZFI6_CIOSA	78.22	349	68	3	158	1186	4	350	0	576
comp14010_c0_seq1	tr|H2YC04|H2YC04_CIOSA	73.98	492	128	0	93	1568	5	496	0	742
comp14012_c0_seq1	tr|H2Z4Q4|H2Z4Q4_CIOSA	63.16	722	242	5	2719	566	6	707	0	925
comp14022_c0_seq1	tr|F6WI66|F6WI66_CIOIN	72.27	642	159	9	371	2269	26	657	0	835
comp14022_c0_seq2	tr|F6WI66|F6WI66_CIOIN	72.27	642	159	9	371	2269	26	657	0	835
comp14031_c0_seq1	tr|Q1RLE8|Q1RLE8_CIOIN	54.02	759	301	15	3114	889	40	767	0	783
comp14032_c0_seq1	tr|H2XTH6|H2XTH6_CIOIN	77.43	421	93	1	109	1365	1	421	0	609
comp14035_c0_seq1	tr|H2YTT7|H2YTT7_CIOSA	64.99	397	139	0	2343	1153	12	408	0	558
comp14050_c0_seq1	tr|F6WJT4|F6WJT4_CIOIN	64.29	462	153	3	1360	2	32	490	0	546
comp14050_c0_seq2	tr|F6WJT4|F6WJT4_CIOIN	64.29	462	153	3	1360	2	32	490	0	545
comp14058_c0_seq1	tr|F6QZB5|F6QZB5_CIOIN	70.52	441	118	4	1790	471	172	601	0	644
comp14058_c0_seq2	tr|F6QZB5|F6QZB5_CIOIN	70.52	441	118	4	1457	138	172	601	0	644
comp14062_c0_seq1	tr|H2YZU5|H2YZU5_CIOSA	56.87	1171	456	17	5976	2533	803	1947	0	1267
comp14067_c0_seq1	tr|F6T636|F6T636_CIOIN	62.6	516	190	1	172	1710	24	539	0	699
comp14070_c0_seq1	tr|F7A606|F7A606_CIOIN	58.76	548	220	3	1787	144	2	543	0	635
comp14073_c0_seq1	tr|Q8IAC0|Q8IAC0_HALRO	86.14	505	70	0	1	1515	496	1000	0	908
comp14079_c0_seq1	tr|W5LLX3|W5LLX3_ASTMX	74.58	1023	257	2	1	3066	1077	2097	0	1616
comp14084_c0_seq1	tr|F6VMS4|F6VMS4_CIOIN	69.88	508	145	4	1983	478	10	515	0	673
comp14085_c0_seq1	tr|K1R2D3|K1R2D3_CRAGI	40.1	626	303	11	1012	2877	544	1101	0	436
comp14093_c0_seq1	tr|C3ZLL7|C3ZLL7_BRAFL	43.9	795	413	13	218	2566	341	1114	0	643
comp14108_c0_seq1	tr|H2YPN4|H2YPN4_CIOSA	62.82	702	231	5	3032	930	1	673	0	914
comp14124_c0_seq2	tr|S4RRY8|S4RRY8_PETMA	55.14	720	270	13	118	2253	2	676	0	758
comp14124_c0_seq3	tr|F6TSV6|F6TSV6_CIOIN	58.12	499	198	4	121	1611	3	492	0	598
comp14132_c0_seq1	tr|F6SID0|F6SID0_CIOIN	80.88	434	81	1	10	1305	2	435	0	749
comp14136_c0_seq1	tr|F6RMU1|F6RMU1_CIOIN	66.82	880	279	5	98	2722	12	883	0	1195
comp14141_c0_seq1	tr|F6VEU9|F6VEU9_CIOIN	88.6	421	48	0	107	1369	1	421	0	797
comp14143_c0_seq2	tr|F6S902|F6S902_CIOIN	54.79	668	297	3	126	2123	6	670	0	751
comp14149_c0_seq1	tr|H2Y9V4|H2Y9V4_CIOSA	67.65	408	128	2	87	1310	19	422	0	586
comp14155_c0_seq1	tr|F6VYF2|F6VYF2_CIOIN	57.02	705	287	8	257	2347	101	797	0	810
comp14155_c0_seq2	tr|F6VYF2|F6VYF2_CIOIN	52.9	811	353	11	63	2456	3	797	0	830
comp14156_c0_seq1	tr|F7AU99|F7AU99_CIOIN	49.43	698	317	13	389	2440	69	744	0	610
comp14160_c0_seq1	tr|H2YZ00|H2YZ00_CIOSA	77.83	451	90	3	1966	629	13	458	0	710
comp14163_c0_seq1	tr|F6Z761|F6Z761_CIOIN	81.12	466	88	0	191	1588	5	470	0	774
comp14168_c0_seq1	tr|H2XQX6|H2XQX6_CIOIN	87.08	449	58	0	2457	1111	1	449	0	815
comp14177_c0_seq1	tr|F6R763|F6R763_CIOIN	51.83	600	270	9	2289	4076	27	611	0	624
comp14190_c0_seq1	tr|H2XK29|H2XK29_CIOIN	62.02	545	164	8	536	2095	1	527	0	614
comp14190_c0_seq2	tr|H2XK29|H2XK29_CIOIN	62.02	545	164	8	536	2095	1	527	0	614
comp14199_c0_seq1	tr|K1R473|K1R473_CRAGI	98.19	443	8	0	1440	112	4	446	0	882
comp14200_c0_seq1	tr|H2YXK2|H2YXK2_CIOSA	81.96	388	70	0	2235	1072	1	388	0	629
comp14206_c0_seq1	tr|V9KME2|V9KME2_CALMI	52.6	519	236	4	1833	304	74	591	0	552
comp14210_c0_seq1	tr|T1E6M8|T1E6M8_CROHD	69.26	475	144	1	61	1485	15	487	0	665
comp14210_c0_seq2	tr|T1E6M8|T1E6M8_CROHD	69.26	475	144	1	61	1485	15	487	0	665
comp14217_c0_seq1	tr|H2YIT0|H2YIT0_CIOSA	49.74	585	279	6	2339	606	1	577	0	566
comp14229_c0_seq3	tr|F6PI67|F6PI67_CIOIN	51.03	535	254	6	33	1637	1	527	0	556
comp14233_c0_seq1	tr|F6XCK4|F6XCK4_CIOIN	83.79	438	69	1	56	1363	1	438	0	761
comp14237_c0_seq1	tr|F6UEF7|F6UEF7_MONDO	78.48	395	85	0	430	1614	12	406	0	629
comp14240_c0_seq1	tr|H2YVT4|H2YVT4_CIOSA	70.47	1280	311	8	404	4075	19	1287	0	1616
comp14250_c0_seq1	tr|H2ZHB4|H2ZHB4_CIOSA	44.85	709	368	12	75	2168	27	723	0	603
comp14279_c0_seq1	tr|H2Z526|H2Z526_CIOSA	78.61	589	116	4	1758	4	328	910	0	959
comp14282_c0_seq1	tr|V9KCS7|V9KCS7_CALMI	47.46	986	473	17	2947	53	40	1001	0	913
comp14291_c0_seq2	tr|F6RXR7|F6RXR7_CIOIN	51.65	695	313	7	3057	985	27	702	0	694
comp14304_c0_seq1	tr|H2YEV0|H2YEV0_CIOSA	54.11	475	215	2	1927	509	1	474	0	556
comp14309_c0_seq1	tr|F6YGU8|F6YGU8_CIOIN	59.26	1291	484	18	4671	871	1	1273	0	1425
comp14318_c0_seq1	tr|F6TLJ7|F6TLJ7_CIOIN	62.04	901	315	11	3003	325	14	895	0	1097
comp14327_c0_seq1	tr|C3YER2|C3YER2_BRAFL	41.59	743	427	3	2486	258	23	758	0	574
comp14328_c1_seq1	tr|Q4H2T5|Q4H2T5_CIOIN	85.13	437	54	1	108	1418	1	426	0	734
comp14331_c0_seq1	tr|F6PRY2|F6PRY2_CIOIN	67.97	562	166	4	4580	2898	107	655	0	742
comp14332_c0_seq1	tr|H2Y976|H2Y976_CIOSA	56.39	509	217	5	3485	5008	46	550	0	591
comp14333_c0_seq1	tr|H2Z5E0|H2Z5E0_CIOSA	56.12	572	244	4	2334	631	8	576	0	651
comp14335_c0_seq1	tr|F6YDF4|F6YDF4_CIOIN	68.27	539	167	3	276	1883	18	555	0	820
comp14338_c0_seq1	tr|V8P091|V8P091_OPHHA	45.06	770	365	12	2236	8	213	951	0	645
comp14365_c0_seq1	tr|F7ABS5|F7ABS5_CIOIN	59.07	904	353	7	4319	1638	1	897	0	1089
comp14372_c0_seq1	tr|V4AKU4|V4AKU4_LOTGI	49.21	695	309	8	93	2117	9	679	0	663
comp14377_c0_seq3	tr|H2XYB0|H2XYB0_CIOIN	70.2	537	157	2	2063	459	128	663	0	779
comp14377_c0_seq4	tr|H2XYB0|H2XYB0_CIOIN	67.65	643	204	3	2378	459	22	663	0	899
comp14377_c0_seq5	tr|H2XYB0|H2XYB0_CIOIN	69.1	589	179	2	2219	459	76	663	0	842
comp14388_c0_seq1	tr|F6Z3V6|F6Z3V6_CIOIN	39.1	1069	626	13	14	3202	131	1180	0	736
comp14388_c0_seq2	tr|F6Z3V6|F6Z3V6_CIOIN	37.82	1100	631	13	5	3286	128	1180	0	726
comp14403_c0_seq1	tr|V9K783|V9K783_CALMI	65.16	2276	727	18	6933	202	12	2253	0	2982
comp14406_c0_seq1	tr|H2YWS2|H2YWS2_CIOSA	77.8	865	186	5	113	2701	16	876	0	1345
comp14408_c0_seq1	tr|F6YYE4|F6YYE4_CIOIN	60.06	676	270	0	3	2030	512	1187	0	748
comp14415_c0_seq1	tr|H2ZQD7|H2ZQD7_CIOSA	73.93	468	122	0	95	1498	1	468	0	745
comp14427_c0_seq1	tr|H2Y5U8|H2Y5U8_CIOSA	79.87	472	91	2	1727	321	1	471	0	782
comp14430_c0_seq1	tr|H2ZNG4|H2ZNG4_CIOSA	40.83	987	490	15	81	3017	1	901	0	665
comp14439_c0_seq1	tr|F6T8N6|F6T8N6_CIOIN	50.74	747	348	6	2	2242	565	1291	0	691
comp14447_c0_seq1	tr|A0A067QQ42|A0A067QQ42_ZOONE	58.78	592	230	4	1982	210	80	658	0	675
comp14449_c0_seq1	sp|Q7ZWM4|ASSY_XENLA	64.04	406	146	0	58	1275	5	410	0	574
comp14452_c0_seq2	tr|S4RGI8|S4RGI8_PETMA	53.9	629	277	8	274	2127	33	659	0	659
comp14452_c0_seq3	tr|S4RGI8|S4RGI8_PETMA	52.94	629	278	8	274	2112	33	659	0	634
comp14460_c0_seq1	tr|H2YBJ6|H2YBJ6_CIOSA	51.23	652	279	7	295	2199	1	630	0	659
comp14466_c0_seq1	tr|F6XQ45|F6XQ45_CIOIN	70.93	430	102	3	861	2087	147	574	0	647
comp14466_c0_seq2	tr|F6XQ45|F6XQ45_CIOIN	70.93	430	102	3	861	2087	147	574	0	647
comp14487_c0_seq1	tr|H2ZGD8|H2ZGD8_CIOSA	57.12	611	209	6	206	2011	8	574	0	612
comp14489_c0_seq1	tr|S4R7V8|S4R7V8_PETMA	56.12	686	268	8	2317	272	67	723	0	772
comp14499_c0_seq1	tr|F6QR00|F6QR00_CIOIN	93.49	1167	66	1	4373	903	17	1183	0	2301
comp14500_c0_seq2	tr|H2Y4J4|H2Y4J4_CIOSA	54.26	575	225	6	109	1719	12	586	0	565
comp14500_c0_seq3	tr|H2Y4J4|H2Y4J4_CIOSA	53.24	586	228	7	109	1761	12	586	0	567
comp14510_c0_seq1	tr|H2YEW7|H2YEW7_CIOSA	50.76	855	358	11	155	2680	10	814	0	820
comp14510_c0_seq2	tr|H2YEW7|H2YEW7_CIOSA	53.12	817	358	10	155	2566	10	814	0	838
comp14512_c0_seq1	tr|F6Y782|F6Y782_CIOIN	55.36	504	214	5	1738	254	126	627	0	544
comp14513_c0_seq1	tr|F6Z743|F6Z743_CIOIN	78.49	967	202	4	47	2935	1	965	0	1518
comp14522_c0_seq1	tr|F7B0U3|F7B0U3_CIOIN	70.95	475	132	2	320	1738	9	479	0	725
comp14523_c0_seq2	tr|F6RMI2|F6RMI2_CIOIN	66.6	476	150	2	509	1909	119	594	0	700
comp14529_c0_seq1	tr|F6PKJ4|F6PKJ4_CIOIN	56.23	674	287	6	260	2278	128	794	0	794
comp14529_c0_seq2	tr|F6PKJ4|F6PKJ4_CIOIN	59.43	769	304	6	254	2557	33	794	0	939
comp14529_c0_seq3	tr|F6PKJ4|F6PKJ4_CIOIN	57.17	572	239	4	96	1808	228	794	0	687
comp14532_c0_seq1	tr|F6YGW9|F6YGW9_CIOIN	75.75	433	91	4	2796	1513	17	440	0	642
comp14532_c0_seq2	tr|F6YGW9|F6YGW9_CIOIN	75.75	433	91	4	2796	1513	17	440	0	642
comp14533_c0_seq1	tr|F6ZLS3|F6ZLS3_CIOIN	60.9	509	159	7	2795	1275	4	474	0	577
comp14538_c0_seq1	tr|H2Y1Y9|H2Y1Y9_CIOIN	68.65	925	284	5	981	3749	240	1160	0	1337
comp14538_c0_seq2	tr|H2Y1Y9|H2Y1Y9_CIOIN	71.22	1164	329	5	67	3552	1	1160	0	1743
comp14547_c0_seq1	tr|F6WNB2|F6WNB2_CIOIN	59.91	898	337	9	3889	1226	183	1067	0	1063
comp14548_c0_seq1	tr|H2YJZ3|H2YJZ3_CIOSA	75.34	369	86	3	2302	1211	3	371	0	586
comp14556_c0_seq1	tr|F6UWX3|F6UWX3_CIOIN	91.75	388	32	0	1405	242	6	393	0	737
comp14570_c0_seq1	tr|F7B040|F7B040_CIOIN	68.61	462	131	3	2978	1593	55	502	0	578
comp14570_c0_seq3	tr|F7B040|F7B040_CIOIN	68.61	462	131	3	3189	1804	55	502	0	578
comp14570_c0_seq4	tr|F7B040|F7B040_CIOIN	68.23	554	162	3	2521	860	55	594	0	712
comp14570_c0_seq5	tr|F7B040|F7B040_CIOIN	68.61	462	131	3	3206	1821	55	502	0	578
comp14570_c0_seq6	tr|F7B040|F7B040_CIOIN	68.61	462	131	3	2661	1276	55	502	0	578
comp14570_c0_seq7	tr|F7B040|F7B040_CIOIN	68.23	554	162	3	2838	1177	55	594	0	712
comp14570_c0_seq8	tr|F7B040|F7B040_CIOIN	68.23	554	162	3	3049	1388	55	594	0	712
comp14570_c0_seq9	tr|F7B040|F7B040_CIOIN	68.23	554	162	3	2310	649	55	594	0	712
comp14570_c0_seq10	tr|F7B040|F7B040_CIOIN	68.23	554	162	3	3066	1405	55	594	0	712
comp14570_c0_seq11	tr|F7B040|F7B040_CIOIN	68.61	462	131	3	2450	1065	55	502	0	578
comp14570_c0_seq12	tr|F7B040|F7B040_CIOIN	68.61	462	131	3	2995	1610	55	502	0	578
comp14570_c0_seq13	tr|F7B040|F7B040_CIOIN	68.23	554	162	3	2855	1194	55	594	0	712
comp14576_c0_seq1	tr|G8JLD5|G8JLD5_HUMAN	66.48	728	221	7	3077	915	1	712	0	962
comp14578_c0_seq1	tr|F6R6G1|F6R6G1_CIOIN	72.27	577	148	5	146	1861	1	570	0	869
comp14581_c0_seq1	tr|H2ZK86|H2ZK86_CIOSA	45.1	929	416	23	2348	5074	1	855	0	675
comp14581_c0_seq2	tr|H2ZK86|H2ZK86_CIOSA	45.1	929	416	23	2579	5305	1	855	0	675
comp14584_c0_seq1	tr|B0M1M6|B0M1M6_PIG	80.83	339	61	1	66	1070	1	339	0	551
comp14586_c0_seq1	tr|F6YFB9|F6YFB9_CIOIN	50.96	783	363	8	98	2419	1	771	0	770
comp14588_c0_seq1	tr|H2YEM5|H2YEM5_CIOSA	56.9	536	175	6	47	1612	1	494	0	602
comp14594_c0_seq1	tr|B0V1I3|B0V1I3_DANRE	72.7	381	102	2	1700	561	5	384	0	595
comp14601_c0_seq1	tr|F6WY47|F6WY47_CIOIN	65.73	531	156	6	2172	622	1	519	0	668
comp14601_c0_seq2	tr|F6WY47|F6WY47_CIOIN	65.73	531	156	6	2184	634	1	519	0	668
comp14606_c0_seq1	tr|F7A581|F7A581_CIOIN	54.36	837	366	12	118	2610	20	846	0	936
comp14609_c0_seq2	tr|F6Y921|F6Y921_CIOIN	55.35	654	278	9	146	2074	27	677	0	683
comp14609_c0_seq4	tr|F6Y921|F6Y921_CIOIN	55.35	654	278	9	146	2074	27	677	0	683
comp14615_c0_seq1	tr|H2YG72|H2YG72_CIOSA	83.68	1348	196	14	82	4104	5	1335	0	2204
comp14618_c0_seq3	tr|H2ZDN4|H2ZDN4_CIOSA	75.42	533	124	4	2090	498	4	531	0	860
comp14626_c0_seq1	tr|H2ZPS4|H2ZPS4_CIOSA	51.04	676	314	8	2881	884	360	1028	0	654
comp14631_c0_seq1	tr|F6XZ43|F6XZ43_CIOIN	84.83	600	91	0	145	1944	1	600	0	1080
comp14637_c0_seq1	tr|H2YRP3|H2YRP3_CIOSA	42.37	1895	839	44	6472	950	2	1697	0	1268
comp14643_c0_seq1	tr|F6WAW7|F6WAW7_CIOIN	69.86	355	107	0	30	1094	1	355	0	536
comp14645_c0_seq1	tr|F6Z5V2|F6Z5V2_CIOIN	53.26	858	356	10	264	2813	1	821	0	874
comp14645_c0_seq2	tr|F6Z5V2|F6Z5V2_CIOIN	51.95	922	383	12	264	2960	1	885	0	897
comp14645_c0_seq3	tr|F6Z5V2|F6Z5V2_CIOIN	53.26	858	356	10	264	2813	1	821	0	874
comp14645_c0_seq4	tr|F6Z5V2|F6Z5V2_CIOIN	52.1	954	395	13	264	3053	1	916	0	940
comp14660_c0_seq1	tr|F6YAH3|F6YAH3_CIOIN	48.79	783	294	14	594	2789	37	763	0	682
comp14661_c0_seq1	tr|H2Y2X7|H2Y2X7_CIOIN	74.84	481	121	0	3677	2235	20	500	0	681
comp14661_c0_seq2	tr|H2Y2X7|H2Y2X7_CIOIN	74.95	483	121	0	3683	2235	18	500	0	686
comp14665_c0_seq1	tr|F7AKC9|F7AKC9_CIOIN	70.22	581	170	3	244	1983	2	580	0	870
comp14665_c0_seq2	tr|F7AKC9|F7AKC9_CIOIN	70.22	581	170	3	244	1983	2	580	0	870
comp14665_c0_seq3	tr|F7AKC9|F7AKC9_CIOIN	70.22	581	170	3	244	1983	2	580	0	870
comp14666_c0_seq1	tr|C3YCV7|C3YCV7_BRAFL	47.46	866	409	14	1	2532	123	964	0	749
comp14670_c0_seq1	tr|H2XRU0|H2XRU0_CIOIN	48.33	900	396	8	117	2783	1	842	0	785
comp14675_c0_seq1	tr|F6R6J0|F6R6J0_CIOIN	53.6	597	234	6	91	1809	3	580	0	583
comp14681_c0_seq1	tr|F6PWD4|F6PWD4_CIOIN	50.73	613	243	5	556	2277	1	593	0	612
comp14691_c0_seq1	tr|Q7YTB2|Q7YTB2_9ASCI	59.24	503	196	4	1756	263	36	534	0	639
comp14691_c0_seq2	tr|F6SHN0|F6SHN0_CIOIN	60.58	515	195	5	1988	459	25	536	0	664
comp14691_c0_seq3	tr|F6SHN0|F6SHN0_CIOIN	58.95	514	203	5	1982	459	25	536	0	644
comp14691_c0_seq5	tr|F6TSK2|F6TSK2_CIOIN	58.49	518	211	3	2006	459	16	531	0	640
comp14691_c0_seq7	tr|F6SHN0|F6SHN0_CIOIN	58.56	514	205	5	1786	263	25	536	0	640
comp14691_c0_seq8	tr|Q7YTB2|Q7YTB2_9ASCI	61.9	504	182	5	1759	263	36	534	0	661
comp14699_c0_seq1	tr|F6Z3Q1|F6Z3Q1_CIOIN	56.64	482	203	3	1669	230	51	528	0	574
comp14700_c0_seq2	tr|F6ZVE7|F6ZVE7_CIOIN	62.58	497	170	4	1606	164	5	501	0	632
comp14707_c0_seq1	tr|H2Z5Q6|H2Z5Q6_CIOSA	79.78	371	75	0	1467	355	97	467	0	639
comp14707_c0_seq3	tr|H2Z5Q6|H2Z5Q6_CIOSA	79.78	371	75	0	1481	369	97	467	0	639
comp14708_c0_seq1	tr|F6YNT4|F6YNT4_CIOIN	43.1	935	501	8	3475	734	1	925	0	748
comp14713_c0_seq1	tr|V4B7I9|V4B7I9_LOTGI	52.21	634	270	7	27	1919	23	626	0	570
comp14714_c0_seq1	tr|F6YFE4|F6YFE4_CIOIN	61.58	825	288	9	2434	29	15	833	0	922
comp14714_c0_seq2	tr|F6YFE4|F6YFE4_CIOIN	65.59	619	195	4	2165	363	222	840	0	738
comp14714_c0_seq3	tr|F6YFE4|F6YFE4_CIOIN	66.18	612	189	4	1810	29	222	833	0	738
comp14714_c0_seq4	tr|F6YFE4|F6YFE4_CIOIN	61.8	822	285	9	2755	359	15	830	0	921
comp14714_c0_seq5	tr|F6YFE4|F6YFE4_CIOIN	61.18	832	294	9	2789	363	15	840	0	922
comp14714_c0_seq6	tr|F6YFE4|F6YFE4_CIOIN	66.5	609	186	4	2131	359	222	830	0	737
comp14717_c0_seq1	tr|F7A4D7|F7A4D7_CIOIN	69.02	439	116	3	2556	1297	20	457	0	610
comp14726_c0_seq1	tr|F6PNS6|F6PNS6_CIOIN	76.62	385	89	1	114	1268	15	398	0	600
comp14726_c0_seq2	tr|F6PNS6|F6PNS6_CIOIN	78.65	384	82	0	114	1265	15	398	0	629
comp14728_c0_seq1	tr|F6PTZ3|F6PTZ3_CIOIN	54.65	774	336	7	327	2624	8	774	0	840
comp14728_c0_seq2	tr|F6PTZ3|F6PTZ3_CIOIN	54.8	781	338	7	327	2645	8	781	0	852
comp14730_c0_seq1	tr|F6PKF9|F6PKF9_CIOIN	83.24	352	59	0	2577	1522	19	370	0	621
comp14750_c0_seq1	tr|F6TD07|F6TD07_CIOIN	77.2	364	83	0	1434	343	1	364	0	587
comp14752_c0_seq1	tr|F6SSP8|F6SSP8_CIOIN	54.53	607	232	8	810	2573	1	582	0	662
comp14753_c0_seq1	tr|H2XKN8|H2XKN8_CIOIN	50.7	718	318	5	48	2108	1	713	0	698
comp14759_c0_seq6	tr|H2Z2Q9|H2Z2Q9_CIOSA	59.01	505	186	8	2282	810	1	498	0	548
comp14769_c0_seq1	tr|Q9NKX7|Q9NKX7_CIOIN	43.14	707	368	10	2536	500	29	729	0	603
comp14776_c0_seq1	tr|H2Z489|H2Z489_CIOSA	51.02	1323	557	11	132	4067	9	1251	0	1342
comp14781_c0_seq1	tr|H2YIZ5|H2YIZ5_CIOSA	64.57	477	167	1	112	1536	5	481	0	625
comp14784_c0_seq1	tr|H2YUL1|H2YUL1_CIOSA	55.38	641	266	7	2025	3935	2	626	0	716
comp14784_c0_seq2	tr|H2YUL1|H2YUL1_CIOSA	55.38	641	266	7	1006	2916	2	626	0	716
comp14784_c0_seq3	tr|H2YUL1|H2YUL1_CIOSA	55.38	641	266	7	2008	3918	2	626	0	716
comp14784_c0_seq4	tr|H2YUL1|H2YUL1_CIOSA	55.38	641	266	7	989	2899	2	626	0	716
comp14787_c0_seq1	tr|Q9GSH3|Q9GSH3_HALRO	55.65	859	329	17	3038	567	36	877	0	893
comp14787_c0_seq2	tr|Q9GSH3|Q9GSH3_HALRO	60.14	705	254	10	2624	567	181	877	0	838
comp14790_c0_seq1	tr|F6Y7R5|F6Y7R5_CIOIN	56.37	848	296	7	2592	109	1	794	0	956
comp14796_c0_seq1	tr|H2ZNF7|H2ZNF7_CIOSA	73.43	1159	256	7	3629	174	16	1129	0	1674
comp14800_c0_seq1	tr|H2YVV1|H2YVV1_CIOSA	53.14	542	224	8	360	1967	4	521	0	590
comp14800_c0_seq3	tr|H2YVV1|H2YVV1_CIOSA	53.14	542	224	8	488	2095	4	521	0	590
comp14801_c0_seq1	tr|A0SE33|A0SE33_HALRO	77.11	415	95	0	107	1351	1	415	0	635
comp14802_c0_seq1	tr|F6SIX8|F6SIX8_CIOIN	63.33	420	136	6	206	1450	23	429	0	543
comp14811_c0_seq1	tr|H2Z8K8|H2Z8K8_CIOSA	71.21	389	108	2	146	1312	1	385	0	565
comp14814_c0_seq2	tr|H2YDZ0|H2YDZ0_CIOSA	72.1	448	120	2	3011	1671	396	839	0	696
comp14815_c0_seq2	tr|F6QH36|F6QH36_CIOIN	63.1	851	284	4	1	2550	836	1657	0	1131
comp14817_c0_seq1	tr|F7B8G8|F7B8G8_CIOIN	82.44	524	91	1	1770	202	3	526	0	884
comp14831_c0_seq1	tr|H2Y169|H2Y169_CIOIN	82.29	401	70	1	2989	1790	12	412	0	610
comp14831_c0_seq2	tr|H2Y169|H2Y169_CIOIN	82.29	401	70	1	3352	2153	12	412	0	611
comp14831_c0_seq3	tr|H2Y169|H2Y169_CIOIN	82.29	401	70	1	2093	894	12	412	0	611
comp14831_c0_seq4	tr|H2Y169|H2Y169_CIOIN	82.29	401	70	1	2133	934	12	412	0	612
comp14831_c0_seq5	tr|H2Y169|H2Y169_CIOIN	82.29	401	70	1	2947	1748	12	412	0	612
comp14831_c0_seq6	tr|H2Y169|H2Y169_CIOIN	82.29	401	70	1	2051	852	12	412	0	612
comp14832_c0_seq1	tr|F6RCR9|F6RCR9_CIOIN	67.14	560	158	6	85	1749	16	554	0	748
comp14838_c0_seq1	tr|H2Y3W6|H2Y3W6_CIOSA	80.97	536	97	4	52	1659	1	531	0	896
comp14845_c0_seq1	tr|H2YKF7|H2YKF7_CIOSA	40.37	867	450	14	3502	1082	19	878	0	618
comp14845_c0_seq2	tr|H2YKF7|H2YKF7_CIOSA	40.37	867	450	14	3259	839	19	878	0	618
comp14848_c0_seq1	tr|H2Z3W7|H2Z3W7_CIOSA	41.79	1029	566	9	4275	1237	4	1015	0	824
comp14848_c0_seq2	tr|H2Z3W7|H2Z3W7_CIOSA	41.79	1029	566	9	3550	512	4	1015	0	824
comp14849_c0_seq1	tr|H2XK85|H2XK85_CIOIN	88.2	305	36	0	36	950	1	305	0	580
comp14858_c0_seq1	tr|F6VT08|F6VT08_CIOIN	68.52	359	113	0	191	1267	27	385	0	551
comp14874_c0_seq1	tr|F6QIX3|F6QIX3_CIOIN	67.45	934	293	4	154	2934	2	931	0	1303
comp14878_c0_seq2	tr|F7EL29|F7EL29_XENTR	52.69	854	369	13	200	2701	9	847	0	846
comp14878_c0_seq3	tr|I3KDZ1|I3KDZ1_ORENI	50.78	1030	489	10	182	3250	2	1020	0	1009
comp14891_c0_seq1	tr|H2Y323|H2Y323_CIOIN	50.18	815	399	5	786	3221	78	888	0	768
comp14893_c0_seq1	tr|F6UWK1|F6UWK1_CIOIN	50.74	814	384	6	12	2441	389	1189	0	793
comp14895_c0_seq1	tr|H2YV90|H2YV90_CIOSA	62.41	540	195	4	103	1719	1	533	0	718
comp14912_c0_seq1	tr|H2XLN7|H2XLN7_CIOIN	55.54	587	244	7	57	1784	1	581	0	637
comp14916_c0_seq1	tr|F6VGC6|F6VGC6_CIOIN	67.01	967	306	7	3196	326	9	972	0	1357
comp14922_c0_seq1	tr|H2XPD0|H2XPD0_CIOIN	40.87	1167	637	19	3572	150	157	1296	0	860
comp14923_c0_seq2	tr|F6YKR9|F6YKR9_CIOIN	86.8	962	124	2	1004	3886	226	1185	0	1666
comp14940_c0_seq2	tr|H2ZI74|H2ZI74_CIOSA	77.44	492	102	2	1062	2528	175	660	0	807
comp14944_c0_seq4	tr|Q4H2W3|Q4H2W3_CIOIN	56.18	728	278	11	146	2218	16	739	0	736
comp14944_c0_seq7	tr|F6W841|F6W841_CIOIN	62.04	519	190	5	145	1689	224	739	0	610
comp14947_c0_seq1	tr|F6Q5T5|F6Q5T5_CIOIN	48.79	947	386	14	49	2688	150	1064	0	920
comp14948_c0_seq1	tr|H2YD19|H2YD19_CIOSA	47.46	708	326	9	3980	6028	1045	1731	0	659
comp14954_c0_seq1	tr|U3J597|U3J597_ANAPL	81.66	409	75	0	1685	459	4	412	0	687
comp14954_c0_seq3	tr|U3J597|U3J597_ANAPL	81.66	409	75	0	1467	241	4	412	0	687
comp14968_c0_seq1	tr|Q9GVA1|Q9GVA1_STYCL	82.54	418	64	2	107	1345	13	426	0	624
comp14993_c0_seq1	tr|F6X189|F6X189_CIOIN	80.74	566	107	2	111	1808	24	587	0	877
comp14993_c0_seq2	tr|F6X189|F6X189_CIOIN	80.74	566	107	2	186	1883	24	587	0	877
comp14995_c0_seq1	tr|F7A5L4|F7A5L4_CIOIN	56.62	544	224	5	1833	202	1	532	0	623
comp14998_c0_seq1	tr|U3JFJ9|U3JFJ9_FICAL	70.52	458	130	3	1503	130	1	453	0	613
comp15002_c0_seq2	tr|F6Z726|F6Z726_CIOIN	48.31	741	369	8	3636	1447	7	744	0	698
comp15006_c0_seq1	tr|F6PUP9|F6PUP9_CIOIN	51.72	725	319	10	307	2439	1	708	0	725
comp15010_c0_seq1	tr|F6XQ09|F6XQ09_CIOIN	47.67	1353	653	15	3998	57	1	1337	0	1226
comp15011_c0_seq1	tr|B3DM48|B3DM48_XENTR	48.92	556	271	9	195	1856	41	585	0	540
comp15016_c0_seq1	tr|H2ZAE0|H2ZAE0_CIOSA	52.13	752	295	7	5	2245	517	1208	0	786
comp15028_c0_seq1	tr|H2YAQ9|H2YAQ9_CIOSA	81.22	442	78	4	1623	304	1	439	0	744
comp15036_c0_seq1	tr|F7BEI8|F7BEI8_CIOIN	84.67	874	134	0	53	2674	1	874	0	1387
comp15039_c0_seq1	tr|F6PP23|F6PP23_CIOIN	52.14	702	269	11	3061	1013	206	859	0	674
comp15039_c0_seq3	tr|F6PP23|F6PP23_CIOIN	52.14	702	269	11	3061	1013	206	859	0	674
comp15050_c0_seq1	tr|F6QB99|F6QB99_CIOIN	76.45	586	138	0	2694	937	14	599	0	975
comp15051_c0_seq1	tr|F6U8B5|F6U8B5_CIOIN	75.05	509	113	3	242	1753	6	505	0	761
comp15051_c0_seq2	tr|F6U8B5|F6U8B5_CIOIN	75.05	509	113	3	164	1675	6	505	0	761
comp15053_c0_seq2	tr|H2YT85|H2YT85_CIOSA	69.91	422	126	1	1399	137	143	564	0	656
comp15054_c0_seq1	tr|G3WW22|G3WW22_SARHA	87.14	762	98	0	2739	454	1	762	0	1268
comp15057_c0_seq3	tr|H2XW04|H2XW04_CIOIN	54.73	592	263	4	1883	117	6	595	0	690
comp15057_c0_seq4	tr|H2XW04|H2XW04_CIOIN	56.47	657	281	4	2019	58	6	660	0	797
comp15057_c0_seq5	tr|H2XW04|H2XW04_CIOIN	56.47	657	281	4	2710	749	6	660	0	798
comp15061_c0_seq1	tr|H2XSZ6|H2XSZ6_CIOIN	50	1056	496	11	667	3813	11	1041	0	971
comp15061_c0_seq2	tr|H2XSZ6|H2XSZ6_CIOIN	51.71	584	257	8	667	2397	11	576	0	576
comp15064_c0_seq1	tr|E1B2D0|E1B2D0_CRIPL	74.65	505	121	2	2003	489	1	498	0	756
comp15078_c0_seq1	tr|F6XIQ9|F6XIQ9_CIOIN	72.83	427	112	3	47	1324	2	425	0	652
comp15086_c0_seq1	tr|F6RAB3|F6RAB3_CIOIN	83.49	430	71	0	3153	1864	1	430	0	780
comp15087_c0_seq1	tr|F7BBT3|F7BBT3_CIOIN	65.62	509	155	6	2235	769	203	711	0	693
comp15098_c0_seq1	tr|F6RMT1|F6RMT1_CIOIN	52.82	549	247	6	1	1617	5	551	0	588
comp15098_c0_seq2	tr|F6RMT1|F6RMT1_CIOIN	52.82	549	247	6	1	1617	5	551	0	588
comp15099_c0_seq1	tr|C4A021|C4A021_BRAFL	81.16	414	77	1	111	1349	9	422	0	724
comp15101_c0_seq2	tr|H2YAU2|H2YAU2_CIOSA	51.34	633	265	11	70	1875	5	625	0	592
comp15102_c0_seq1	tr|H2Z401|H2Z401_CIOSA	52.21	1446	519	23	1913	6193	151	1443	0	1413
comp15102_c0_seq2	tr|H2Z401|H2Z401_CIOSA	52.21	1446	519	23	1826	6106	151	1443	0	1412
comp15110_c0_seq1	tr|F6SUT6|F6SUT6_CIOIN	52.13	1197	488	15	4298	774	10	1143	0	1181
comp15112_c0_seq2	tr|H2YEY2|H2YEY2_CIOSA	57.89	665	272	4	92	2080	770	1428	0	839
comp15117_c0_seq1	tr|H2ZPW3|H2ZPW3_CIOSA	65.26	806	252	3	1	2388	458	1245	0	979
comp15119_c0_seq1	tr|H2YZ60|H2YZ60_CIOSA	64.27	501	178	1	1623	124	108	608	0	631
comp15119_c0_seq3	tr|F6YAM0|F6YAM0_CIOIN	62.62	527	193	3	2146	575	108	633	0	643
comp15121_c0_seq1	tr|F6Z5X9|F6Z5X9_CIOIN	65.66	495	166	2	3286	1802	2	492	0	625
comp15123_c0_seq6	tr|F7BEM7|F7BEM7_CIOIN	42.58	728	369	14	3526	1373	45	733	0	598
comp15123_c0_seq7	tr|F6WKT2|F6WKT2_CIOIN	43.68	712	355	8	3469	1367	65	741	0	589
comp15123_c0_seq11	tr|F7BEM7|F7BEM7_CIOIN	40.95	757	366	14	3610	1373	47	733	0	584
comp15123_c0_seq13	tr|F6WKT2|F6WKT2_CIOIN	45.67	681	355	7	3376	1367	65	741	0	607
comp15123_c0_seq19	tr|F7BEM7|F7BEM7_CIOIN	43.98	698	371	10	3433	1373	45	733	0	614
comp15123_c0_seq20	tr|F7BEM7|F7BEM7_CIOIN	41.22	740	354	14	3559	1373	64	733	0	571
comp15123_c0_seq23	tr|F7BEM7|F7BEM7_CIOIN	39.54	789	367	17	3709	1373	45	733	0	568
comp15125_c0_seq2	tr|H2ZPY2|H2ZPY2_CIOSA	74.74	487	117	3	129	1577	10	494	0	753
comp15125_c0_seq3	tr|H2ZPY2|H2ZPY2_CIOSA	74.74	487	117	3	129	1577	10	494	0	753
comp15139_c0_seq1	tr|F7AQU3|F7AQU3_CIOIN	58.99	712	256	8	3032	966	5	703	0	808
comp15155_c0_seq1	tr|C3YLM7|C3YLM7_BRAFL	62.96	602	164	6	175	1911	25	590	0	753
comp15164_c0_seq3	tr|Q28I12|Q28I12_XENTR	72.86	339	85	1	178	1194	8	339	0	526
comp15165_c0_seq1	tr|F6VC80|F6VC80_CIOIN	73.3	693	173	3	85	2145	3	689	0	1006
comp15166_c0_seq1	tr|H2XWM6|H2XWM6_CIOIN	63.46	676	240	5	2367	343	10	679	0	884
comp15168_c0_seq1	tr|F6SDU9|F6SDU9_CIOIN	71.23	438	126	0	1683	370	27	464	0	675
comp15175_c0_seq1	tr|F6Q427|F6Q427_CIOIN	67.36	625	202	2	2024	153	262	885	0	845
comp15177_c0_seq1	tr|T1IY43|T1IY43_STRMM	64.71	765	265	3	2870	588	679	1442	0	1007
comp15177_c0_seq2	tr|T1IY43|T1IY43_STRMM	64.71	765	265	3	2870	588	679	1442	0	1006
comp15177_c0_seq3	tr|T1IY43|T1IY43_STRMM	64.05	701	247	3	3207	1117	679	1378	0	907
comp15177_c0_seq4	tr|T1IY43|T1IY43_STRMM	64.05	701	247	3	3207	1117	679	1378	0	907
comp15188_c0_seq1	tr|H2XNI1|H2XNI1_CIOIN	57.36	598	253	1	254	2041	2	599	0	715
comp15188_c0_seq2	tr|H2XNI1|H2XNI1_CIOIN	57.36	598	253	1	283	2070	2	599	0	715
comp15188_c0_seq3	tr|H2XNI1|H2XNI1_CIOIN	52.68	598	242	3	283	1953	2	599	0	632
comp15188_c0_seq4	tr|H2XNI1|H2XNI1_CIOIN	52.68	598	242	3	254	1924	2	599	0	633
comp15192_c0_seq1	tr|H2XSL3|H2XSL3_CIOIN	35.91	1924	1019	44	124	5544	1	1827	0	1011
comp15197_c0_seq1	tr|H2YBJ6|H2YBJ6_CIOSA	61.24	485	178	4	1616	186	151	633	0	586
comp15206_c0_seq1	tr|F6ZJZ6|F6ZJZ6_CIOIN	47.9	1929	910	25	50	5689	1	1883	0	1635
comp15207_c0_seq1	tr|E4WWP2|E4WWP2_OIKDI	33.82	2055	1209	43	1088	7060	404	2371	0	1042
comp15220_c0_seq1	tr|F6ZP71|F6ZP71_CIOIN	66.09	466	153	2	299	1681	9	474	0	672
comp15225_c0_seq1	tr|J3S550|J3S550_CROAD	78.38	495	103	3	156	1637	1	492	0	830
comp15225_c0_seq4	tr|J3S550|J3S550_CROAD	78.38	495	103	3	156	1637	1	492	0	830
comp15225_c0_seq5	tr|V9KKA9|V9KKA9_CALMI	81.82	385	69	1	162	1316	2	385	0	696
comp15252_c0_seq1	tr|H2YWN8|H2YWN8_CIOSA	65.97	476	154	3	1478	66	124	596	0	645
comp15254_c0_seq1	tr|H2PMC5|H2PMC5_PONAB	49.71	688	322	13	2503	470	20	693	0	655
comp15254_c0_seq3	tr|H2PMC5|H2PMC5_PONAB	49.71	688	322	13	2519	486	20	693	0	655
comp15258_c0_seq1	tr|F6V136|F6V136_CIOIN	56.99	751	295	12	2236	5	1	730	0	853
comp15278_c0_seq1	tr|C0MP44|C0MP44_BOTSH	98.4	376	6	0	78	1205	1	376	0	780
comp15280_c0_seq1	tr|H2YBP5|H2YBP5_CIOSA	53.33	915	415	6	2892	160	1	907	0	877
comp15280_c0_seq2	tr|H2YBP5|H2YBP5_CIOSA	53.33	915	415	6	2892	160	1	907	0	877
comp15287_c0_seq1	tr|F6VKA0|F6VKA0_CIOIN	64.46	484	170	1	1936	485	4	485	0	649
comp15287_c0_seq2	tr|F6VKA0|F6VKA0_CIOIN	64.46	484	170	1	1916	465	4	485	0	649
comp15297_c0_seq2	tr|H2Z4Z4|H2Z4Z4_CIOSA	74.29	638	160	3	2647	740	1	636	0	966
comp15297_c0_seq3	tr|H2Z4Z4|H2Z4Z4_CIOSA	74.29	638	160	3	2647	740	1	636	0	966
comp15297_c0_seq4	tr|H2Z4Y8|H2Z4Y8_CIOSA	68.61	739	191	8	2842	740	2	737	0	994
comp15297_c0_seq5	tr|H2Z4Z4|H2Z4Z4_CIOSA	74.29	638	160	3	2647	740	1	636	0	966
comp15297_c0_seq6	tr|H2Z4Y8|H2Z4Y8_CIOSA	64.42	801	206	9	3100	740	2	737	0	988
comp15297_c0_seq7	tr|H2Z4Z4|H2Z4Z4_CIOSA	74.29	638	160	3	2647	740	1	636	0	966
comp15297_c0_seq9	tr|H2Z4Z4|H2Z4Z4_CIOSA	74.29	638	160	3	2647	740	1	636	0	968
comp15300_c0_seq1	tr|F6TGX2|F6TGX2_CIOIN	88.93	298	33	0	2028	1135	6	303	0	568
comp15300_c0_seq2	tr|F6TGX2|F6TGX2_CIOIN	88.93	298	33	0	2042	1149	6	303	0	568
comp15304_c0_seq1	tr|S4V5T6|S4V5T6_PROAN	62.42	455	170	1	2437	1073	4	457	0	607
comp15304_c0_seq2	tr|S4V5T6|S4V5T6_PROAN	62.42	455	170	1	2750	1386	4	457	0	607
comp15304_c0_seq3	tr|S4V5T6|S4V5T6_PROAN	62.42	455	170	1	3007	1643	4	457	0	607
comp15304_c0_seq4	tr|S4V5T6|S4V5T6_PROAN	62.42	455	170	1	2815	1451	4	457	0	607
comp15304_c0_seq5	tr|S4V5T6|S4V5T6_PROAN	62.42	455	170	1	2686	1322	4	457	0	607
comp15304_c0_seq6	tr|S4V5T6|S4V5T6_PROAN	62.42	455	170	1	2499	1135	4	457	0	607
comp15304_c0_seq7	tr|S4V5T6|S4V5T6_PROAN	62.42	455	170	1	3002	1638	4	457	0	607
comp15304_c0_seq8	tr|S4V5T6|S4V5T6_PROAN	62.42	455	170	1	3004	1640	4	457	0	607
comp15304_c0_seq9	tr|S4V5T6|S4V5T6_PROAN	62.42	455	170	1	2748	1384	4	457	0	607
comp15304_c0_seq10	tr|S4V5T6|S4V5T6_PROAN	62.42	455	170	1	2942	1578	4	457	0	607
comp15304_c0_seq11	tr|S4V5T6|S4V5T6_PROAN	62.42	455	170	1	2502	1138	4	457	0	607
comp15304_c0_seq12	tr|S4V5T6|S4V5T6_PROAN	62.42	455	170	1	3069	1705	4	457	0	607
comp15304_c0_seq14	tr|S4V5T6|S4V5T6_PROAN	62.42	455	170	1	2688	1324	4	457	0	607
comp15304_c0_seq15	tr|S4V5T6|S4V5T6_PROAN	62.42	455	170	1	2569	1205	4	457	0	607
comp15304_c0_seq16	tr|S4V5T6|S4V5T6_PROAN	62.42	455	170	1	2937	1573	4	457	0	607
comp15304_c0_seq17	tr|S4V5T6|S4V5T6_PROAN	62.42	455	170	1	2504	1140	4	457	0	607
comp15304_c0_seq18	tr|S4V5T6|S4V5T6_PROAN	62.42	455	170	1	2683	1319	4	457	0	607
comp15304_c0_seq19	tr|S4V5T6|S4V5T6_PROAN	62.42	455	170	1	2566	1202	4	457	0	607
comp15304_c0_seq20	tr|S4V5T6|S4V5T6_PROAN	62.42	455	170	1	2621	1257	4	457	0	607
comp15304_c0_seq21	tr|S4V5T6|S4V5T6_PROAN	62.42	455	170	1	2875	1511	4	457	0	607
comp15304_c0_seq22	tr|S4V5T6|S4V5T6_PROAN	62.42	455	170	1	2753	1389	4	457	0	607
comp15304_c0_seq23	tr|S4V5T6|S4V5T6_PROAN	62.42	455	170	1	2940	1576	4	457	0	607
comp15308_c0_seq1	tr|H2YB91|H2YB91_CIOSA	65.55	508	173	1	161	1678	1	508	0	696
comp15312_c0_seq1	tr|Q9XTP2|Q9XTP2_MOLOC	79.52	376	77	0	2746	1619	86	461	0	608
comp15312_c0_seq2	tr|Q9XTP2|Q9XTP2_MOLOC	75.87	402	90	1	2676	1471	86	480	0	610
comp15312_c0_seq3	tr|Q9XTP2|Q9XTP2_MOLOC	79.38	451	93	0	1941	589	86	536	0	733
comp15315_c0_seq2	tr|F7A2K6|F7A2K6_CIOIN	51.86	592	278	4	176	1939	26	614	0	568
comp15316_c0_seq3	tr|F7AA31|F7AA31_CIOIN	51.39	899	394	10	3293	687	20	905	0	847
comp15318_c0_seq1	tr|H2ZGF0|H2ZGF0_CIOSA	71.86	668	158	4	1990	23	1	650	0	951
comp15322_c0_seq1	tr|F6XQ16|F6XQ16_CIOIN	71.75	676	169	6	66	2084	1	657	0	996
comp15322_c0_seq2	tr|F6XQ16|F6XQ16_CIOIN	72.54	670	168	6	66	2066	1	657	0	999
comp15334_c0_seq1	tr|H2ZQF0|H2ZQF0_CIOSA	70.65	661	158	5	96	2042	1	637	0	918
comp15353_c0_seq1	tr|R0LB60|R0LB60_ANAPL	46.36	1348	567	21	4805	933	68	1316	0	1149
comp15353_c0_seq2	tr|F6SH00|F6SH00_CIOIN	64.19	458	132	6	1447	98	4	437	0	616
comp15356_c0_seq1	tr|H2Z2W4|H2Z2W4_CIOSA	64.62	684	240	2	2727	679	12	694	0	926
comp15379_c0_seq1	tr|T1IIQ6|T1IIQ6_STRMM	75.9	332	76	3	34	1026	1	329	0	532
comp15386_c0_seq2	tr|F6W122|F6W122_CIOIN	40.1	1010	473	16	245	3193	125	1029	0	657
comp15388_c0_seq1	tr|F6PKA1|F6PKA1_CIOIN	58.26	575	233	4	2	1717	410	980	0	666
comp15394_c0_seq1	tr|F6VES0|F6VES0_CIOIN	78.97	542	108	3	1	1614	87	626	0	894
comp15400_c0_seq1	tr|F6RXF3|F6RXF3_CIOIN	54.92	539	205	5	449	2059	23	525	0	590
comp15400_c0_seq2	tr|F6RXF3|F6RXF3_CIOIN	54.92	539	205	5	449	2059	23	525	0	591
comp15414_c0_seq1	tr|F7AY44|F7AY44_CIOIN	76.97	1919	433	5	6048	307	7	1921	0	2774
comp15420_c0_seq1	tr|H2Y0P6|H2Y0P6_CIOIN	71.38	538	148	3	80	1684	40	574	0	781
comp15424_c0_seq1	tr|F6RG08|F6RG08_CIOIN	79.32	532	109	1	73	1665	1	532	0	726
comp15436_c0_seq2	tr|K1Q9Q3|K1Q9Q3_CRAGI	46.38	897	438	15	125	2731	4	885	0	786
comp15436_c0_seq3	tr|K1Q9Q3|K1Q9Q3_CRAGI	46.39	901	436	17	125	2743	4	885	0	784
comp15445_c0_seq1	tr|I7HGJ1|I7HGJ1_CIOIN	43.04	1373	694	18	16	4026	1672	2992	0	1041
comp15453_c0_seq1	tr|F6X0V6|F6X0V6_CIOIN	66.43	423	138	2	26	1291	1	420	0	535
comp15462_c0_seq2	tr|F6WIG7|F6WIG7_CIOIN	85.97	506	70	1	15	1529	1	506	0	903
comp15462_c0_seq3	tr|F6WIG7|F6WIG7_CIOIN	85.97	506	70	1	15	1529	1	506	0	904
comp15462_c0_seq4	tr|F6WIG7|F6WIG7_CIOIN	85.97	506	70	1	15	1529	1	506	0	904
comp15462_c0_seq5	tr|F6WIG7|F6WIG7_CIOIN	85.97	506	70	1	15	1529	1	506	0	903
comp15467_c0_seq1	tr|H2YTM2|H2YTM2_CIOSA	44.64	887	471	11	5	2644	377	1250	0	763
comp15470_c0_seq1	tr|H2Y4X9|H2Y4X9_CIOSA	56.53	934	295	12	2866	119	572	1412	0	1025
comp15475_c0_seq1	tr|H2YN78|H2YN78_CIOSA	68.99	732	155	10	3853	1751	1	691	0	973
comp15475_c0_seq2	tr|H2YN78|H2YN78_CIOSA	68.99	732	155	10	3869	1767	1	691	0	973
comp15484_c0_seq1	tr|H2YNT3|H2YNT3_CIOSA	61.43	433	155	3	3600	2305	50	471	0	559
comp15486_c0_seq1	tr|H2YV61|H2YV61_CIOSA	42.28	1852	943	34	223	5517	10	1822	0	1342
comp15486_c0_seq2	tr|H2YV61|H2YV61_CIOSA	41.3	1896	943	35	223	5649	10	1822	0	1320
comp15505_c0_seq2	tr|H2ZEW1|H2ZEW1_CIOSA	61.68	796	262	11	370	2697	1	773	0	937
comp15506_c0_seq2	tr|F6ZGT0|F6ZGT0_CIOIN	63.3	613	190	11	1957	176	16	612	0	681
comp15506_c0_seq3	tr|F6ZGT0|F6ZGT0_CIOIN	63.3	613	190	11	1957	176	16	612	0	681
comp15510_c0_seq1	tr|F6UDW5|F6UDW5_CIOIN	72.48	487	132	2	1672	3126	373	859	0	669
comp15510_c0_seq2	tr|F6UDW5|F6UDW5_CIOIN	72.03	497	137	2	1555	3039	363	859	0	679
comp15515_c0_seq1	tr|H2YZR0|H2YZR0_CIOSA	62.56	585	214	2	1976	234	1	584	0	751
comp15515_c0_seq2	tr|H2YZR0|H2YZR0_CIOSA	64.9	510	164	4	1745	234	84	584	0	694
comp15515_c0_seq3	tr|H2YZR0|H2YZR0_CIOSA	66.19	494	160	3	1697	234	92	584	0	689
comp15522_c0_seq1	tr|F6WXT4|F6WXT4_CIOIN	83.76	973	158	0	40	2958	1	973	0	1728
comp15524_c0_seq1	tr|H2Y415|H2Y415_CIOSA	69.4	1134	276	18	107	3433	1	1088	0	1441
comp15524_c0_seq2	tr|H2Y418|H2Y418_CIOSA	69.35	1129	275	18	107	3418	1	1083	0	1434
comp15525_c0_seq1	tr|F6WQA0|F6WQA0_CIOIN	54.91	581	229	9	76	1734	6	581	0	592
comp15539_c0_seq1	tr|F6T9X3|F6T9X3_CIOIN	46.17	758	399	6	2423	168	3	757	0	645
comp15553_c0_seq1	tr|F6XMR8|F6XMR8_CIOIN	48.63	621	299	7	334	2178	24	630	0	590
comp15556_c0_seq1	tr|G1SEK1|G1SEK1_RABIT	90.77	325	30	0	104	1078	1	325	0	630
comp15560_c0_seq2	tr|F6ZI02|F6ZI02_CIOIN	48.81	672	337	5	2350	350	2	671	0	655
comp15562_c1_seq1	tr|H2T0V3|H2T0V3_TAKRU	50.41	605	280	8	397	2202	1	588	0	571
comp15570_c1_seq3	tr|F6TDN1|F6TDN1_CIOIN	47.63	655	252	9	2285	360	7	583	0	561
comp15570_c1_seq4	tr|F6TDN1|F6TDN1_CIOIN	51.24	603	259	8	2141	360	7	583	0	580
comp15574_c0_seq1	tr|F6REQ0|F6REQ0_CIOIN	66.27	504	161	3	242	1753	6	500	0	630
comp15585_c0_seq1	tr|F6QAT1|F6QAT1_CIOIN	60.51	552	200	6	1233	2888	1	534	0	671
comp15587_c0_seq1	tr|H2ZA62|H2ZA62_CIOSA	74.4	461	105	3	167	1528	15	469	0	716
comp15589_c0_seq1	tr|Q25142|Q25142_HALRO	90.4	1927	185	0	5898	118	1	1927	0	3046
comp15600_c0_seq1	tr|H2Z8C7|H2Z8C7_CIOSA	68.88	1960	533	11	97	5928	38	1936	0	2223
comp15601_c0_seq1	tr|H2ZL54|H2ZL54_CIOSA	75.89	705	154	2	2640	526	1	689	0	1009
comp15607_c0_seq1	tr|G1MPX0|G1MPX0_MELGA	50.72	692	284	13	45	1982	1	681	0	586
comp15615_c0_seq2	tr|F6ZRQ5|F6ZRQ5_CIOIN	59.16	737	253	7	94	2280	1	697	0	882
comp15617_c0_seq1	tr|H2YAB6|H2YAB6_CIOSA	64.24	495	175	1	55	1533	11	505	0	677
comp15620_c0_seq1	tr|E7FH52|E7FH52_DANRE	50.83	606	279	7	1921	122	85	677	0	597
comp15625_c0_seq1	tr|F6UGF1|F6UGF1_CIOIN	64.07	615	175	9	2163	3935	434	1026	0	751
comp15634_c0_seq1	tr|F6R8X1|F6R8X1_CIOIN	87.25	455	58	0	54	1418	1	455	0	840
comp15635_c0_seq1	tr|F7BJA3|F7BJA3_CIOIN	81.9	956	165	2	3353	510	1	956	0	1596
comp15637_c0_seq1	tr|H2ZDP1|H2ZDP1_CIOSA	57.44	726	258	13	2756	690	1	712	0	714
comp15638_c0_seq1	tr|F7ADN1|F7ADN1_CIOIN	53.7	1203	549	5	4170	580	41	1241	0	1144
comp15644_c0_seq1	tr|Q3BBX5|Q3BBX5_CIOSA	57.96	452	170	3	48	1373	1	442	0	555
comp15650_c0_seq1	tr|F6VKI2|F6VKI2_CIOIN	57.23	498	190	5	129	1553	49	546	0	582
comp15650_c0_seq2	tr|F6VKI2|F6VKI2_CIOIN	57.23	498	190	5	129	1553	49	546	0	582
comp15658_c0_seq1	tr|H2Z541|H2Z541_CIOSA	55.61	1088	449	10	3452	249	2	1075	0	1231
comp15659_c0_seq1	tr|H2Z2M5|H2Z2M5_CIOSA	62.3	504	163	8	23	1471	5	502	0	616
comp15665_c0_seq1	tr|H2ZAQ1|H2ZAQ1_CIOSA	56.35	1134	479	7	3659	297	15	1145	0	1318
comp15667_c0_seq2	tr|H2YV37|H2YV37_CIOSA	69.01	455	129	2	71	1402	1	454	0	580
comp15673_c0_seq1	tr|H2Z0R6|H2Z0R6_CIOSA	82.39	1130	153	9	54	3416	1	1093	0	1854
comp15675_c0_seq1	tr|B4DTP3|B4DTP3_HUMAN	60.54	593	194	10	5408	3744	116	706	0	630
comp15675_c0_seq2	tr|H2YLD4|H2YLD4_CIOSA	63.06	647	206	8	5591	3744	106	750	0	750
comp15685_c0_seq1	tr|F6VQX9|F6VQX9_CIOIN	44.92	1810	819	24	3	5084	407	2154	0	1197
comp15685_c0_seq2	tr|F6VQX9|F6VQX9_CIOIN	44.92	1810	819	24	3	5084	407	2154	0	1197
comp15692_c0_seq1	tr|F6XCG6|F6XCG6_CIOIN	47.08	909	465	7	20	2716	2	904	0	890
comp15693_c1_seq4	tr|H2ZBE4|H2ZBE4_CIOSA	66.84	383	118	2	464	1609	1	375	0	538
comp15695_c0_seq1	tr|F6TZ29|F6TZ29_CIOIN	56.53	681	273	9	2643	625	13	678	0	707
comp15696_c0_seq1	tr|H2ZKE8|H2ZKE8_CIOSA	49.66	592	261	9	174	1874	80	659	0	575
comp15700_c0_seq1	tr|F6VMS4|F6VMS4_CIOIN	71.74	506	140	2	2729	1221	9	514	0	701
comp15703_c0_seq1	tr|H2Y1H9|H2Y1H9_CIOIN	81.61	772	137	3	2579	270	1	769	0	1340
comp15719_c0_seq5	tr|H2ZFP6|H2ZFP6_CIOSA	88.12	320	38	0	1325	366	3	322	0	598
comp15720_c0_seq1	tr|Q04901|Q04901_HALRO	54.24	566	253	5	2141	447	600	1160	0	650
comp15721_c0_seq1	tr|H2Z7L5|H2Z7L5_CIOSA	66.23	681	210	7	346	2367	27	694	0	854
comp15725_c0_seq1	tr|F7BHB2|F7BHB2_CIOIN	57.86	496	196	4	376	1836	12	503	0	561
comp15731_c0_seq1	tr|F7ACX7|F7ACX7_CIOIN	54.87	667	294	6	2543	561	13	678	0	763
comp15731_c0_seq2	tr|F7ACX7|F7ACX7_CIOIN	54.61	705	312	7	2499	406	13	716	0	803
comp15731_c0_seq4	tr|F7ACX7|F7ACX7_CIOIN	55.01	709	311	7	2361	256	13	720	0	813
comp15732_c0_seq1	tr|F6X3V2|F6X3V2_CIOIN	51.56	576	257	7	114	1808	1	565	0	603
comp15732_c0_seq2	tr|F6X3V2|F6X3V2_CIOIN	51.56	576	257	7	114	1808	1	565	0	603
comp15744_c0_seq1	tr|H2YXN9|H2YXN9_CIOSA	82.41	381	65	2	229	1368	18	397	0	660
comp15749_c0_seq1	tr|F6Z6L6|F6Z6L6_CIOIN	69.21	708	208	3	2375	261	7	707	0	1009
comp15753_c0_seq1	tr|E2ADV2|E2ADV2_CAMFO	49	649	301	8	2145	199	13	631	0	555
comp15762_c0_seq2	tr|F7AA24|F7AA24_CIOIN	58.61	488	192	3	2615	4057	1	485	0	617
comp15766_c0_seq1	tr|W5PJA8|W5PJA8_SHEEP	55.52	915	365	12	1335	4076	2182	3055	0	1050
comp15769_c0_seq3	tr|H2XN25|H2XN25_CIOIN	54.32	718	314	8	2936	822	29	745	0	744
comp15774_c0_seq1	tr|H2YZJ9|H2YZJ9_CIOSA	68.2	434	119	1	143	1444	15	429	0	639
comp15774_c0_seq2	tr|H2YZJ9|H2YZJ9_CIOSA	71.57	415	118	0	143	1387	15	429	0	651
comp15780_c0_seq1	tr|H2YDX0|H2YDX0_CIOSA	62.1	438	166	0	1558	245	1	438	0	572
comp15780_c0_seq2	tr|H2YDX0|H2YDX0_CIOSA	62.1	438	166	0	3265	1952	1	438	0	572
comp15781_c0_seq1	tr|Q8T3S5|Q8T3S5_CIOIN	84.15	366	53	4	4292	3198	1	362	0	589
comp15782_c0_seq1	tr|H2ZJ78|H2ZJ78_CIOSA	74.95	551	138	0	92	1744	37	587	0	860
comp15787_c0_seq1	tr|H2Z8V7|H2Z8V7_CIOSA	61.04	1060	358	8	61	3105	12	1061	0	1280
comp15789_c0_seq1	tr|H2XME0|H2XME0_CIOIN	48.14	1024	419	26	25	2976	116	1067	0	729
comp15789_c0_seq2	tr|H2XME0|H2XME0_CIOIN	50.16	931	354	24	188	2866	209	1067	0	707
comp15802_c0_seq1	tr|Q7PMT9|Q7PMT9_ANOGA	68.93	1162	359	2	4084	599	17	1176	0	1618
comp15802_c0_seq2	tr|Q7PMT9|Q7PMT9_ANOGA	68.31	1174	370	2	4120	599	5	1176	0	1620
comp15804_c0_seq1	tr|F6RKR7|F6RKR7_CIOIN	67.81	407	131	0	1076	2296	1	407	0	589
comp15811_c0_seq1	tr|F7BDH1|F7BDH1_CIOIN	56.53	727	304	7	3281	1128	1	724	0	774
comp15813_c0_seq1	tr|H2YGT5|H2YGT5_CIOSA	44.13	877	477	9	303	2930	10	874	0	705
comp15816_c0_seq1	tr|H2YC20|H2YC20_CIOSA	66.29	525	159	10	1280	2824	1	517	0	667
comp15817_c0_seq1	tr|F7AQA9|F7AQA9_CIOIN	75.36	487	118	1	2032	578	9	495	0	755
comp15824_c0_seq1	tr|F6YKJ2|F6YKJ2_CIOIN	64.55	567	195	4	79	1767	4	568	0	782
comp15824_c0_seq2	tr|F6YKJ2|F6YKJ2_CIOIN	64.55	567	195	4	79	1767	4	568	0	782
comp15825_c0_seq1	tr|H2YC09|H2YC09_CIOSA	65.17	491	167	4	164	1630	19	507	0	677
comp15827_c0_seq4	tr|H2ZRA5|H2ZRA5_CIOSA	59.21	554	225	1	64	1722	4	557	0	691
comp15829_c0_seq1	tr|W5K2U0|W5K2U0_ASTMX	71.4	437	125	0	2319	1009	1	437	0	638
comp15837_c0_seq1	tr|F6VNW9|F6VNW9_CIOIN	71.21	389	110	2	423	1586	13	400	0	572
comp15837_c0_seq4	tr|F6VNW9|F6VNW9_CIOIN	71.21	389	110	2	518	1681	13	400	0	573
comp15837_c0_seq6	tr|F6VNW9|F6VNW9_CIOIN	71.21	389	110	2	692	1855	13	400	0	574
comp15844_c0_seq1	tr|F7A429|F7A429_CIOIN	61.02	626	242	1	123	2000	8	631	0	780
comp15854_c0_seq2	tr|F6SMZ6|F6SMZ6_CIOIN	50.28	889	406	11	301	2892	1	878	0	873
comp15854_c0_seq3	tr|F6SMZ6|F6SMZ6_CIOIN	50.33	757	343	10	854	3058	133	878	0	729
comp15855_c0_seq4	tr|H2YIH8|H2YIH8_CIOSA	73.24	370	93	2	1898	789	2	365	0	558
comp15855_c0_seq6	tr|H2YIH8|H2YIH8_CIOSA	73.24	370	93	2	1620	511	2	365	0	556
comp15858_c0_seq1	tr|V5ICG9|V5ICG9_IXORI	61.32	486	183	1	1744	287	6	486	0	651
comp15860_c0_seq2	tr|F6YLW1|F6YLW1_CIOIN	41.18	986	498	20	52	2859	3	956	0	637
comp15860_c0_seq3	tr|F6YLW1|F6YLW1_CIOIN	41.18	986	498	20	52	2859	3	956	0	636
comp15860_c0_seq5	tr|F6YLW1|F6YLW1_CIOIN	41.18	986	498	20	52	2859	3	956	0	636
comp15862_c0_seq2	tr|H2Z0K9|H2Z0K9_CIOSA	83.65	367	60	0	486	1586	1	367	0	595
comp15864_c0_seq1	tr|H2Z8A6|H2Z8A6_CIOSA	64.83	472	147	5	1649	240	4	458	0	623
comp15864_c0_seq2	tr|H2Z8A6|H2Z8A6_CIOSA	63.58	486	154	6	1596	157	4	472	0	623
comp15869_c0_seq1	tr|H2Y7N4|H2Y7N4_CIOSA	85.51	621	89	1	53	1912	1	621	0	1135
comp15872_c0_seq1	tr|H2ZKW1|H2ZKW1_CIOSA	48.44	576	294	1	2083	356	14	586	0	565
comp15878_c0_seq1	tr|H0VB49|H0VB49_CAVPO	74.58	358	91	0	1183	110	65	422	0	585
comp15878_c0_seq2	tr|G3TIM1|G3TIM1_LOXAF	67.5	400	119	1	1276	110	35	434	0	587
comp15881_c0_seq1	tr|F6RK00|F6RK00_CIOIN	68.61	618	183	4	84	1916	9	622	0	892
comp15881_c0_seq2	tr|F6RK00|F6RK00_CIOIN	68.61	618	183	4	84	1916	9	622	0	892
comp15887_c0_seq1	tr|F6W8G0|F6W8G0_CIOIN	75.54	511	118	2	2720	1188	1	504	0	785
comp15887_c0_seq2	tr|F6W8G0|F6W8G0_CIOIN	75.51	494	114	2	2669	1188	18	504	0	754
comp15889_c0_seq1	tr|F6RB18|F6RB18_CIOIN	46.82	880	421	12	858	3482	1	838	0	803
comp15889_c0_seq2	tr|F6RB18|F6RB18_CIOIN	46.82	880	421	12	858	3482	1	838	0	803
comp15891_c0_seq1	tr|H2XJU0|H2XJU0_CIOIN	63.66	765	246	10	116	2371	10	755	0	961
comp15894_c0_seq1	tr|F6Q8U3|F6Q8U3_CIOIN	50.86	926	402	5	54	2690	7	926	0	931
comp15900_c0_seq1	tr|H2YXW5|H2YXW5_CIOSA	50	576	261	7	2365	644	52	602	0	584
comp15900_c0_seq2	tr|H2YXW5|H2YXW5_CIOSA	50	576	261	7	2357	636	52	602	0	584
comp15903_c0_seq1	tr|F7B4B8|F7B4B8_CIOIN	66.38	461	140	4	748	2109	13	465	0	615
comp15908_c0_seq1	tr|H2XW76|H2XW76_CIOIN	72.61	482	121	2	255	1697	14	485	0	721
comp15912_c0_seq1	tr|F7F7F0|F7F7F0_MONDO	64.74	760	242	9	3620	1398	44	796	0	1011
comp15913_c0_seq1	tr|Q7M451|Q7M451_ASCSS	80.58	479	92	1	98	1534	6	483	0	786
comp15916_c0_seq1	tr|H2XTB6|H2XTB6_CIOIN	71.43	399	108	4	1907	720	17	412	0	597
comp15916_c0_seq2	tr|H2XTB6|H2XTB6_CIOIN	71.43	399	108	4	1907	720	17	412	0	598
comp15918_c0_seq1	tr|H2Z8Y9|H2Z8Y9_CIOSA	70.73	509	142	3	1155	2678	78	580	0	686
comp15918_c0_seq2	tr|H2Z8Z0|H2Z8Z0_CIOSA	75.82	397	96	0	1331	2521	158	554	0	573
comp15918_c0_seq3	tr|H2Z8Y9|H2Z8Y9_CIOSA	70.73	509	142	3	789	2312	78	580	0	686
comp15918_c0_seq4	tr|H2Z8Y9|H2Z8Y9_CIOSA	72.53	546	143	3	606	2240	41	580	0	761
comp15918_c0_seq5	tr|H2Z8Y9|H2Z8Y9_CIOSA	75.7	395	96	0	374	1558	186	580	0	574
comp15918_c0_seq6	tr|H2Z8Z0|H2Z8Z0_CIOSA	75.82	397	96	0	965	2155	158	554	0	573
comp15918_c0_seq7	tr|H2Z8Y9|H2Z8Y9_CIOSA	73.46	584	148	3	126	1874	3	580	0	837
comp15918_c0_seq8	tr|H2Z8Z0|H2Z8Z0_CIOSA	75.82	397	96	0	1769	2959	158	554	0	573
comp15918_c0_seq9	tr|H2Z8Y9|H2Z8Y9_CIOSA	75.7	395	96	0	740	1924	186	580	0	574
comp15918_c0_seq10	tr|H2Z8Z0|H2Z8Z0_CIOSA	75.82	397	96	0	1403	2593	158	554	0	573
comp15926_c0_seq1	tr|H2Z2T2|H2Z2T2_CIOSA	53.81	604	222	10	257	2065	308	855	0	634
comp15926_c0_seq2	tr|H2Z2T2|H2Z2T2_CIOSA	56.85	913	325	13	1327	4032	1	855	0	985
comp15928_c0_seq1	tr|Q9BLH3|Q9BLH3_HALRO	75.55	458	111	1	239	1612	33	489	0	581
comp15929_c0_seq1	tr|H2XU53|H2XU53_CIOIN	87.06	618	80	0	2267	414	4	621	0	1091
comp15932_c0_seq1	tr|F7ANR5|F7ANR5_CIOIN	60.47	1156	431	9	38	3460	1	1145	0	1447
comp15935_c0_seq1	tr|H2ZGQ0|H2ZGQ0_CIOSA	44.46	848	418	17	2849	387	1	822	0	660
comp15943_c0_seq7	tr|F7AWI9|F7AWI9_CIOIN	55.56	486	191	4	136	1551	12	486	0	553
comp15952_c0_seq4	tr|F1NF35|F1NF35_CHICK	63.36	423	150	3	194	1447	1	423	0	548
comp15958_c0_seq1	tr|T2HUX0|T2HUX0_9ASCI	91.78	292	24	0	475	1350	1	292	0	577
comp15958_c0_seq2	tr|T2HUX0|T2HUX0_9ASCI	91.78	292	24	0	475	1350	1	292	0	577
comp15959_c0_seq1	tr|E1BYQ4|E1BYQ4_CHICK	50.18	833	380	6	407	2896	74	874	0	825
comp15966_c0_seq1	tr|F6YNG6|F6YNG6_CIOIN	55.49	510	206	6	54	1538	1	504	0	566
comp15976_c0_seq2	tr|H2ZLT7|H2ZLT7_CIOSA	60.62	612	232	2	7500	5665	1	603	0	730
comp15979_c0_seq2	tr|H2Y8I7|H2Y8I7_CIOSA	57.61	927	317	10	274	3054	1	851	0	966
comp15980_c0_seq1	tr|F6W0W1|F6W0W1_CIOIN	54.71	1316	572	7	573	4451	1	1315	0	1444
comp15980_c0_seq3	tr|F6W0W1|F6W0W1_CIOIN	54.61	1324	576	8	573	4475	1	1322	0	1441
comp15980_c0_seq4	tr|F6W0W1|F6W0W1_CIOIN	55.43	525	213	2	136	1665	1	519	0	570
comp15980_c0_seq5	tr|F6W0W1|F6W0W1_CIOIN	54.61	1324	576	8	573	4475	1	1322	0	1441
comp15990_c0_seq1	tr|F6XSG2|F6XSG2_CIOIN	74.65	497	122	4	103	1584	1	496	0	761
comp15990_c0_seq2	tr|F6XSG2|F6XSG2_CIOIN	73.96	457	116	3	352	1716	41	496	0	695
comp15993_c0_seq1	tr|I7M9N6|I7M9N6_TETTS	95.6	432	19	0	31	1326	1	432	0	809
comp16001_c0_seq1	tr|H2XL64|H2XL64_CIOIN	49.85	1031	515	2	3638	546	1	1029	0	1036
comp16007_c0_seq1	tr|F6YWP5|F6YWP5_CIOIN	66.4	497	165	2	148	1635	17	512	0	676
comp16010_c0_seq1	tr|H2YBK4|H2YBK4_CIOSA	62.15	975	304	7	5160	2419	1	971	0	1177
comp16010_c0_seq2	tr|H2YBK3|H2YBK3_CIOSA	65.33	897	301	5	3062	393	3	896	0	1166
comp16010_c0_seq3	tr|H2YBK4|H2YBK4_CIOSA	59.7	1206	410	9	4391	957	1	1191	0	1415
comp16026_c0_seq3	tr|F6YP95|F6YP95_CIOIN	51.31	573	253	7	1	1677	113	673	0	549
comp16028_c0_seq1	tr|F6WYI2|F6WYI2_CIOIN	62.03	453	169	2	232	1581	23	475	0	575
comp16034_c0_seq1	tr|F7BFE1|F7BFE1_CIOIN	44.62	827	420	12	3125	705	1	809	0	712
comp16046_c0_seq1	tr|F6Q2J0|F6Q2J0_CIOIN	63.19	489	180	0	234	1700	86	574	0	657
comp16046_c0_seq2	tr|F6Q2J0|F6Q2J0_CIOIN	61.26	573	222	0	68	1786	2	574	0	740
comp16079_c0_seq2	tr|F6TGK6|F6TGK6_CIOIN	61.72	653	233	5	2552	612	143	784	0	754
comp16082_c0_seq1	tr|E3PQX8|E3PQX8_MICSQ	85.78	450	63	1	1802	453	1	449	0	813
comp16082_c0_seq2	tr|E3PQX8|E3PQX8_MICSQ	85.78	450	63	1	1829	480	1	449	0	813
comp16091_c0_seq1	tr|F6TNY6|F6TNY6_CIOIN	44.6	944	479	12	236	3022	28	942	0	687
comp16093_c0_seq1	tr|V4AHP0|V4AHP0_LOTGI	32.81	1539	846	43	3911	8347	183	1593	0	697
comp16095_c0_seq1	tr|H2ZI97|H2ZI97_CIOSA	49.62	661	298	8	3138	1198	1	640	0	615
comp16100_c0_seq1	tr|H2ZI53|H2ZI53_CIOSA	76.6	359	84	0	69	1145	1	359	0	569
comp16100_c0_seq2	tr|H2ZI53|H2ZI53_CIOSA	76.6	359	84	0	69	1145	1	359	0	569
comp16108_c0_seq1	tr|F6YZZ7|F6YZZ7_CIOIN	72.61	712	162	7	3039	955	90	785	0	1011
comp16108_c0_seq2	tr|H2Z7Y3|H2Z7Y3_CIOSA	66.23	847	213	8	3498	958	2	775	0	1080
comp16108_c0_seq3	tr|F6YZZ7|F6YZZ7_CIOIN	72.66	567	132	5	2610	955	227	785	0	834
comp16114_c0_seq1	tr|A0A9R1|A0A9R1_MOLTE	79.77	603	122	0	131	1939	9	611	0	1035
comp16122_c0_seq1	tr|C3ZNT5|C3ZNT5_BRAFL	61.38	549	212	0	248	1894	24	572	0	681
comp16124_c0_seq1	tr|H2YB33|H2YB33_CIOSA	69.15	1141	334	6	55	3450	3	1134	0	1588
comp16129_c0_seq1	tr|F6TI28|F6TI28_CIOIN	82.69	364	61	1	2386	1301	1	364	0	613
comp16140_c0_seq1	tr|F7BKT8|F7BKT8_CIOIN	82.29	847	149	1	128	2665	2	848	0	1490
comp16140_c0_seq2	tr|F7BKT8|F7BKT8_CIOIN	79.56	900	172	4	128	2791	2	901	0	1509
comp16140_c0_seq3	tr|F7BKT8|F7BKT8_CIOIN	79.56	900	172	4	128	2791	2	901	0	1510
comp16140_c0_seq4	tr|F7BKT8|F7BKT8_CIOIN	82.29	847	149	1	128	2665	2	848	0	1490
comp16144_c0_seq1	tr|I3K764|I3K764_ORENI	50.24	1025	422	15	253	3132	10	1011	0	966
comp16144_c0_seq2	tr|I3K764|I3K764_ORENI	50.24	1025	422	15	253	3132	10	1011	0	966
comp16147_c0_seq1	tr|F6XQM9|F6XQM9_CIOIN	45.36	1206	614	15	3598	2	433	1600	0	905
comp16162_c0_seq3	tr|H2YR95|H2YR95_CIOSA	68.24	381	121	0	1948	806	81	461	0	538
comp16162_c0_seq4	tr|H2YR95|H2YR95_CIOSA	68.24	381	121	0	1394	252	81	461	0	538
comp16162_c0_seq5	tr|H2YR95|H2YR95_CIOSA	68.24	381	121	0	1960	818	81	461	0	538
comp16163_c0_seq3	tr|F6WWW4|F6WWW4_CIOIN	49.61	645	297	10	223	2139	14	636	0	652
comp16163_c0_seq5	tr|F6WWW4|F6WWW4_CIOIN	49.62	651	300	10	188	2122	8	636	0	659
comp16163_c0_seq6	tr|G1N264|G1N264_MELGA	53.07	473	213	3	1263	2657	339	810	0	531
comp16163_c0_seq7	tr|F6WWW4|F6WWW4_CIOIN	49.75	800	374	10	188	2569	8	785	0	822
comp16163_c0_seq8	tr|F6WWW4|F6WWW4_CIOIN	49.87	794	370	10	223	2586	14	785	0	815
comp16163_c0_seq9	tr|G1N264|G1N264_MELGA	56.7	321	130	3	1263	2201	339	658	0	379
comp16163_c0_seq13	tr|R7VU32|R7VU32_COLLI	57.94	321	126	3	1280	2218	323	642	0	381
comp16163_c0_seq15	tr|R7VU32|R7VU32_COLLI	54.64	463	201	3	1280	2644	323	784	0	531
comp16164_c0_seq2	tr|F6UE58|F6UE58_CIOIN	60.81	546	204	3	78	1691	9	552	0	607
comp16164_c0_seq3	tr|F6UE58|F6UE58_CIOIN	60.81	546	204	3	78	1691	9	552	0	607
comp16166_c0_seq2	tr|F6QJ41|F6QJ41_CIOIN	61.45	747	267	7	2378	144	12	739	0	877
comp16169_c0_seq2	tr|F6VAX6|F6VAX6_CIOIN	71.43	385	101	3	402	1532	18	401	0	546
comp16175_c0_seq2	tr|H2YQM2|H2YQM2_CIOSA	80.72	389	74	1	169	1335	1	388	0	665
comp16179_c0_seq1	tr|H2XV68|H2XV68_CIOIN	69.95	649	178	5	97	2040	1	633	0	919
comp16179_c0_seq2	tr|H2XV68|H2XV68_CIOIN	69.65	794	210	7	97	2409	1	786	0	1126
comp16179_c0_seq3	tr|H2XV68|H2XV68_CIOIN	69.58	812	216	8	97	2517	1	786	0	1147
comp16179_c0_seq4	tr|H2XV68|H2XV68_CIOIN	69.65	794	210	7	97	2409	1	786	0	1126
comp16179_c0_seq5	tr|H2XV68|H2XV68_CIOIN	69.58	812	216	8	97	2517	1	786	0	1147
comp16182_c0_seq1	tr|F6XJ08|F6XJ08_CIOIN	75.13	563	140	0	2234	546	10	572	0	891
comp16186_c0_seq1	tr|H2ZKJ4|H2ZKJ4_CIOSA	54.41	555	204	7	187	1839	4	513	0	570
comp16189_c0_seq1	tr|F6W3J5|F6W3J5_CIOIN	50.67	523	241	5	1719	154	1	507	0	549
comp16191_c0_seq2	tr|F6ZM65|F6ZM65_CIOIN	68.64	491	126	5	278	1702	1	479	0	682
comp16211_c0_seq1	tr|H2YWC3|H2YWC3_CIOSA	50.39	772	365	8	2882	585	57	816	0	800
comp16217_c0_seq2	tr|H2YP93|H2YP93_CIOSA	66.86	510	157	3	1640	126	22	524	0	697
comp16217_c0_seq3	tr|H2YP93|H2YP93_CIOSA	66.93	511	157	3	2261	744	22	525	0	696
comp16217_c0_seq4	tr|H2YP93|H2YP93_CIOSA	67.79	503	157	2	1619	126	22	524	0	703
comp16217_c0_seq6	tr|H2YP93|H2YP93_CIOSA	66.99	509	156	3	1724	213	22	523	0	697
comp16217_c0_seq7	tr|H2YP93|H2YP93_CIOSA	67.93	502	156	2	1703	213	22	523	0	705
comp16217_c0_seq8	tr|H2YP93|H2YP93_CIOSA	67.86	504	157	2	2240	744	22	525	0	704
comp16220_c0_seq1	tr|F6TV83|F6TV83_CIOIN	42.9	944	455	24	3128	417	236	1135	0	696
comp16222_c0_seq3	tr|I3JLJ9|I3JLJ9_ORENI	73.65	759	200	0	2361	85	1	759	0	1226
comp16230_c0_seq1	tr|F6TLE7|F6TLE7_CIOIN	65.86	413	131	3	1493	267	4	410	0	571
comp16230_c0_seq2	tr|F6TLE7|F6TLE7_CIOIN	65.5	513	165	5	1906	383	4	509	0	694
comp16232_c0_seq2	tr|H2YA38|H2YA38_CIOSA	38.48	1076	543	25	244	3267	1	1025	0	696
comp16232_c0_seq4	tr|H2YA38|H2YA38_CIOSA	36.41	1019	529	25	244	3096	1	968	0	601
comp16232_c0_seq5	tr|H2YA38|H2YA38_CIOSA	36.41	1019	529	25	244	3096	1	968	0	601
comp16232_c0_seq6	tr|H2YA38|H2YA38_CIOSA	38.72	1077	541	25	244	3270	1	1026	0	702
comp16232_c0_seq7	tr|H2YA38|H2YA38_CIOSA	38.48	1076	543	25	244	3267	1	1025	0	696
comp16232_c0_seq8	tr|H2YA38|H2YA38_CIOSA	36.41	1019	529	25	244	3096	1	968	0	601
comp16232_c0_seq10	tr|H2YA38|H2YA38_CIOSA	36.41	1019	529	25	244	3096	1	968	0	601
comp16232_c0_seq12	tr|H2YA38|H2YA38_CIOSA	36.41	1019	529	25	244	3096	1	968	0	601
comp16232_c0_seq13	tr|H2YA38|H2YA38_CIOSA	38.72	1077	541	25	244	3270	1	1026	0	702
comp16232_c0_seq17	tr|H2YA38|H2YA38_CIOSA	39.5	1114	554	26	244	3378	1	1063	0	744
comp16232_c0_seq18	tr|H2YA38|H2YA38_CIOSA	36.41	1019	529	25	244	3096	1	968	0	601
comp16232_c0_seq23	tr|H2YA38|H2YA38_CIOSA	38.72	1077	541	25	244	3270	1	1026	0	702
comp16232_c0_seq24	tr|H2YA38|H2YA38_CIOSA	39.15	1170	573	29	244	3546	1	1100	0	762
comp16232_c0_seq25	tr|H2YA38|H2YA38_CIOSA	36.41	1019	529	25	244	3096	1	968	0	601
comp16232_c0_seq29	tr|H2YA38|H2YA38_CIOSA	38.48	1076	543	25	244	3267	1	1025	0	696
comp16232_c0_seq30	tr|H2YA38|H2YA38_CIOSA	36.41	1019	529	25	244	3096	1	968	0	601
comp16232_c0_seq33	tr|H2YA38|H2YA38_CIOSA	38.72	1077	541	25	244	3270	1	1026	0	702
comp16232_c0_seq34	tr|H2YA38|H2YA38_CIOSA	36.41	1019	529	25	244	3096	1	968	0	601
comp16232_c0_seq35	tr|H2YA38|H2YA38_CIOSA	38.48	1076	543	25	244	3267	1	1025	0	695
comp16232_c0_seq36	tr|H2YA38|H2YA38_CIOSA	36.41	1019	529	25	244	3096	1	968	0	601
comp16238_c0_seq1	tr|H2Z844|H2Z844_CIOSA	75.58	516	126	0	1952	405	28	543	0	748
comp16243_c0_seq1	tr|F6RIY5|F6RIY5_CIOIN	60.11	752	275	8	2	2227	58	794	0	852
comp16243_c0_seq2	tr|F6RIY5|F6RIY5_CIOIN	60.11	752	275	8	2	2227	58	794	0	852
comp16244_c0_seq4	tr|M4AHQ4|M4AHQ4_XIPMA	71.21	389	105	3	91	1239	13	400	0	564
comp16250_c0_seq2	tr|H2XUW1|H2XUW1_CIOIN	54.92	783	334	2	343	2691	1	764	0	874
comp16252_c0_seq2	tr|J3SEJ8|J3SEJ8_CROAD	38.44	1358	703	37	8113	4160	30	1294	0	834
comp16257_c0_seq1	tr|H2YBX4|H2YBX4_CIOSA	48.66	744	349	11	1	2166	251	983	0	717
comp16257_c0_seq2	tr|H2YBX4|H2YBX4_CIOSA	48.66	744	349	11	1	2166	251	983	0	717
comp16266_c0_seq4	tr|X1WM14|X1WM14_ACYPI	45.86	676	330	12	2519	507	1	645	0	585
comp16273_c0_seq1	tr|B9P3Q6|B9P3Q6_HALRO	58.61	546	202	10	18	1640	1	527	0	582
comp16287_c0_seq1	tr|F6WPX8|F6WPX8_CIOIN	63.88	598	201	3	2004	232	1	590	0	656
comp16287_c0_seq7	tr|F6WPX8|F6WPX8_CIOIN	63.88	598	201	3	2004	232	1	590	0	655
comp16287_c0_seq8	tr|F6WPX8|F6WPX8_CIOIN	63.88	598	201	3	2004	232	1	590	0	656
comp16289_c1_seq2	tr|F6TJ71|F6TJ71_CIOIN	73.45	388	101	1	86	1243	126	513	0	608
comp16289_c1_seq3	tr|F6TJ71|F6TJ71_CIOIN	73.38	462	120	2	222	1598	52	513	0	726
comp16289_c1_seq9	tr|F6TJ71|F6TJ71_CIOIN	64.76	525	119	5	222	1787	52	513	0	689
comp16289_c1_seq11	tr|F6TJ71|F6TJ71_CIOIN	67.4	503	120	4	222	1721	52	513	0	701
comp16289_c1_seq13	tr|F6TJ71|F6TJ71_CIOIN	70.02	407	101	2	86	1300	126	513	0	598
comp16289_c1_seq15	tr|F6TJ71|F6TJ71_CIOIN	63.41	451	100	4	86	1432	126	513	0	572
comp16289_c1_seq18	tr|F6TJ71|F6TJ71_CIOIN	70.48	481	120	3	222	1655	52	513	0	715
comp16289_c1_seq23	tr|F6TJ71|F6TJ71_CIOIN	67.19	506	119	4	222	1730	52	513	0	700
comp16289_c1_seq36	tr|F6TJ71|F6TJ71_CIOIN	66.2	432	100	3	86	1375	126	513	0	582
comp16289_c1_seq42	tr|F6TJ71|F6TJ71_CIOIN	70.04	484	120	3	222	1664	52	513	0	712
comp16302_c0_seq1	tr|F6XUA1|F6XUA1_CIOIN	56.96	611	232	8	2660	888	1	600	0	645
comp16315_c0_seq1	tr|H2YV48|H2YV48_CIOSA	71.68	505	136	5	367	1863	1	504	0	776
comp16317_c0_seq1	tr|Q1RPZ3|Q1RPZ3_CIOIN	66.39	363	122	0	1709	621	1	363	0	533
comp16317_c0_seq3	tr|Q1RPZ3|Q1RPZ3_CIOIN	66.39	363	122	0	1617	529	1	363	0	533
comp16327_c0_seq3	tr|F6XUS6|F6XUS6_CIOIN	58.04	572	238	1	470	2179	1	572	0	700
comp16327_c0_seq5	tr|F6XUS6|F6XUS6_CIOIN	58.04	572	238	1	470	2179	1	572	0	700
comp16328_c1_seq2	tr|V9KC41|V9KC41_CALMI	66.67	483	155	4	152	1597	7	484	0	662
comp16328_c1_seq8	tr|V9KB24|V9KB24_CALMI	61.68	535	166	8	152	1750	7	504	0	658
comp16328_c1_seq9	tr|F7H679|F7H679_CALJA	67.52	471	151	2	134	1543	2	471	0	659
comp16328_c1_seq13	tr|F7H4H1|F7H4H1_MACMU	66.6	485	156	3	134	1585	2	481	0	664
comp16329_c0_seq5	tr|F6V318|F6V318_CIOIN	39.1	954	464	21	297	3017	57	940	0	608
comp16329_c0_seq14	tr|F6V318|F6V318_CIOIN	38.18	977	464	22	297	3086	57	940	0	594
comp16332_c0_seq2	tr|F6WPI9|F6WPI9_CIOIN	65.35	834	237	11	124	2571	4	803	0	970
comp16334_c0_seq1	tr|Q4H3F1|Q4H3F1_CIOIN	40.99	1571	701	57	43	4557	146	1556	0	783
comp16336_c0_seq1	tr|H2YC96|H2YC96_CIOSA	58.06	589	247	0	33	1799	2	590	0	756
comp16346_c0_seq1	tr|F6YYY1|F6YYY1_CIOIN	54.27	726	322	7	2917	752	1	720	0	694
comp16355_c0_seq1	tr|F6YJQ7|F6YJQ7_CIOIN	65	520	178	3	44	1597	5	522	0	689
comp16359_c0_seq1	tr|W5UM95|W5UM95_ICTPU	47.59	746	375	11	2392	170	19	753	0	728
comp16359_c0_seq2	tr|W5UM95|W5UM95_ICTPU	47.59	746	375	11	2379	157	19	753	0	728
comp16359_c0_seq3	tr|W5UM95|W5UM95_ICTPU	52.7	518	236	7	1617	76	21	533	0	576
comp16363_c0_seq1	tr|F6U3T3|F6U3T3_CIOIN	83.13	747	105	5	84	2312	1	730	0	1206
comp16364_c0_seq1	tr|F6W785|F6W785_CIOIN	78.77	683	141	3	89	2134	13	692	0	1132
comp16367_c0_seq2	tr|Q1RPX8|Q1RPX8_CIOIN	61.6	638	228	7	1995	115	53	684	0	790
comp16367_c0_seq3	tr|Q1RPX8|Q1RPX8_CIOIN	64.54	643	221	5	2768	843	53	689	0	855
comp16381_c0_seq2	tr|Q8WSU7|Q8WSU7_HALRO	76.24	383	84	4	2388	1252	3	382	0	601
comp16385_c0_seq1	tr|F6WF19|F6WF19_CIOIN	71.92	666	177	4	100	2091	1	658	0	979
comp16386_c0_seq1	tr|H2Z365|H2Z365_CIOSA	55.52	1023	432	8	4277	1224	1	1005	0	1096
comp16390_c0_seq1	tr|F6TIZ3|F6TIZ3_CIOIN	80.86	904	173	0	2717	6	3	906	0	1556
comp16393_c0_seq1	tr|H2YJP5|H2YJP5_CIOSA	91.54	508	43	0	1728	205	1	508	0	964
comp16397_c0_seq1	tr|F6QSK8|F6QSK8_CIOIN	71.58	468	127	4	317	1714	142	605	0	682
comp16397_c0_seq2	tr|F6QSK8|F6QSK8_CIOIN	73.23	452	116	3	771	2120	157	605	0	680
comp16397_c0_seq4	tr|F6QSK8|F6QSK8_CIOIN	68.14	722	217	6	157	2304	10	724	0	994
comp16397_c0_seq5	tr|F6QSK8|F6QSK8_CIOIN	66.61	575	179	6	771	2477	157	724	0	754
comp16397_c0_seq6	tr|F6QSK8|F6QSK8_CIOIN	73.46	599	154	3	157	1947	10	605	0	919
comp16397_c0_seq7	tr|F6QSK8|F6QSK8_CIOIN	65.48	591	190	7	317	2071	142	724	0	757
comp16403_c0_seq1	tr|K9IUP0|K9IUP0_DESRO	47.64	1251	544	22	211	3864	35	1207	0	1071
comp16403_c0_seq2	tr|G1PWT3|G1PWT3_MYOLU	47.1	1274	534	24	211	3939	39	1203	0	1055
comp16416_c0_seq1	tr|U3K9W2|U3K9W2_FICAL	63.48	397	135	2	108	1268	27	423	0	557
comp16419_c0_seq1	tr|F7A7C3|F7A7C3_CIOIN	67.6	574	169	7	147	1856	1	561	0	795
comp16419_c0_seq2	tr|F7A7C3|F7A7C3_CIOIN	67.6	574	169	7	147	1856	1	561	0	795
comp16420_c0_seq1	tr|H2Z861|H2Z861_CIOSA	64.78	1272	404	14	100	3870	1	1243	0	1711
comp16421_c0_seq1	tr|O96057|O96057_HALRO	60.03	1774	619	33	55	5238	396	2125	0	1713
comp16432_c0_seq1	tr|H2Z3H2|H2Z3H2_CIOSA	72.3	408	113	0	2301	1078	1	408	0	629
comp16432_c0_seq2	tr|H2Z3H2|H2Z3H2_CIOSA	72.3	408	113	0	2282	1059	1	408	0	629
comp16439_c0_seq1	tr|F6YWQ8|F6YWQ8_CIOIN	46.13	1342	659	12	3931	2	53	1362	0	1133
comp16442_c0_seq1	tr|F6ZXA7|F6ZXA7_CIOIN	71.73	527	143	4	180	1751	1	524	0	795
comp16443_c0_seq1	tr|F6XN27|F6XN27_CIOIN	53.16	1392	540	26	6351	10280	2935	4296	0	1164
comp16443_c0_seq2	tr|F6XN27|F6XN27_CIOIN	52.11	1374	541	27	6351	10226	2935	4273	0	1106
comp16444_c0_seq1	tr|H3A3V1|H3A3V1_LATCH	50.32	634	279	10	49	1932	18	621	0	595
comp16444_c0_seq4	tr|H3A3V1|H3A3V1_LATCH	50.32	634	279	10	49	1932	18	621	0	595
comp16445_c0_seq1	tr|H2XLM6|H2XLM6_CIOIN	66.4	503	162	3	1902	403	6	504	0	661
comp16451_c0_seq1	tr|F6XUD5|F6XUD5_CIOIN	61.3	478	180	2	1804	383	1	477	0	588
comp16451_c0_seq2	tr|F6XUD5|F6XUD5_CIOIN	61.3	478	180	2	3572	2151	1	477	0	588
comp16451_c0_seq3	tr|F6XUD5|F6XUD5_CIOIN	61.3	478	180	2	3548	2127	1	477	0	588
comp16451_c0_seq4	tr|F6XUD5|F6XUD5_CIOIN	61.3	478	180	2	2710	1289	1	477	0	588
comp16454_c0_seq1	tr|H2Z6W9|H2Z6W9_CIOSA	93.34	2313	120	2	7791	886	1	2290	0	4377
comp16457_c0_seq1	tr|Q6GMC9|Q6GMC9_XENLA	77.46	346	78	0	2663	1626	1	346	0	585
comp16459_c0_seq1	tr|F6S181|F6S181_CIOIN	64.23	1149	399	5	50	3493	1	1138	0	1565
comp16459_c0_seq2	tr|F6S181|F6S181_CIOIN	64.23	1149	399	5	73	3516	1	1138	0	1563
comp16463_c0_seq1	tr|U3KD05|U3KD05_FICAL	52.53	554	258	3	36	1691	36	586	0	616
comp16464_c0_seq2	tr|V9KGN4|V9KGN4_CALMI	57.42	620	252	6	194	2029	5	620	0	720
comp16467_c0_seq1	tr|H2YL09|H2YL09_CIOSA	51.44	939	385	10	152	2818	3	920	0	818
comp16472_c0_seq1	tr|F6XLS2|F6XLS2_CIOIN	51.69	741	343	5	170	2374	3	734	0	755
comp16476_c0_seq17	tr|V5J332|V5J332_9MYCE	97.01	268	8	0	1	804	4	271	0	545
comp16479_c0_seq1	tr|K9IN16|K9IN16_DESRO	77.2	737	160	3	132	2342	56	784	0	1164
comp16480_c0_seq1	tr|H2XLC7|H2XLC7_CIOIN	66.67	693	228	1	401	2479	14	703	0	950
comp16495_c0_seq3	tr|Q4H2H9|Q4H2H9_CIOIN	66.48	540	154	10	287	1882	53	573	0	689
comp16496_c0_seq1	tr|E4XK62|E4XK62_OIKDI	96.01	376	15	0	1269	142	1	376	0	752
comp16496_c0_seq3	tr|A7S0V7|A7S0V7_NEMVE	95.41	305	14	0	915	1	1	305	0	616
comp16498_c0_seq2	tr|H2Y4Z8|H2Y4Z8_CIOSA	49.09	662	297	6	195	2159	1	629	0	593
comp16503_c0_seq1	tr|H2Y4V8|H2Y4V8_CIOSA	49.23	904	413	9	124	2787	1	874	0	847
comp16504_c0_seq1	tr|Q6AZV8|Q6AZV8_DANRE	70.87	381	111	0	1298	156	1	381	0	598
comp16505_c0_seq1	tr|H2Z2H5|H2Z2H5_CIOSA	71.35	384	106	1	3291	2140	276	655	0	577
comp16505_c0_seq2	tr|H2Z2H5|H2Z2H5_CIOSA	71.35	384	106	1	3282	2131	276	655	0	577
comp16505_c0_seq3	tr|H2Z2H5|H2Z2H5_CIOSA	71.35	384	106	1	3263	2112	276	655	0	577
comp16508_c0_seq1	tr|F7BHM4|F7BHM4_CIOIN	60.18	545	214	3	405	2033	80	623	0	671
comp16519_c0_seq1	tr|R7U604|R7U604_CAPTE	54.87	483	200	3	1641	193	1	465	0	548
comp16519_c0_seq2	tr|R7U604|R7U604_CAPTE	54.87	483	200	3	1641	193	1	465	0	548
comp16521_c0_seq1	tr|H2ZKP0|H2ZKP0_CIOSA	67.96	490	149	6	122	1573	17	504	0	667
comp16525_c0_seq1	tr|F6SWH7|F6SWH7_CIOIN	55.16	834	349	10	2708	255	15	839	0	931
comp16527_c0_seq1	tr|F6PHN1|F6PHN1_CIOIN	38.07	1006	514	30	144	2978	48	1005	0	571
comp16528_c0_seq1	tr|H2YM48|H2YM48_CIOSA	55.31	1139	456	22	132	3461	3	1117	0	1159
comp16530_c0_seq1	tr|H2Z0S1|H2Z0S1_CIOSA	68.25	441	139	1	134	1453	1	441	0	653
comp16534_c0_seq1	tr|O18451|O18451_9ASCI	96.89	322	10	0	58	1023	1	322	0	650
comp16536_c0_seq1	tr|H2YE59|H2YE59_CIOSA	57.12	590	230	3	2132	381	632	1204	0	678
comp16537_c0_seq1	tr|H2YQ27|H2YQ27_CIOSA	62.04	764	256	7	784	3009	1	752	0	865
comp16544_c0_seq1	tr|H2Z8Q4|H2Z8Q4_CIOSA	79.02	348	64	2	1725	709	8	355	0	558
comp16545_c0_seq1	tr|F6T060|F6T060_CIOIN	58.16	705	282	6	32	2125	4	702	0	810
comp16545_c0_seq2	tr|F6T060|F6T060_CIOIN	58.16	705	282	6	32	2125	4	702	0	810
comp16545_c0_seq3	tr|H2ZCR5|H2ZCR5_CIOSA	61.44	638	243	1	263	2167	3	640	0	802
comp16545_c0_seq4	tr|H2ZCR5|H2ZCR5_CIOSA	61.44	638	243	1	263	2167	3	640	0	802
comp16549_c0_seq1	tr|I6Z0G3|I6Z0G3_BOTSH	88.98	744	81	1	2268	37	1	743	0	1241
comp16549_c0_seq2	tr|I6Z0G3|I6Z0G3_BOTSH	88.98	744	81	1	2268	37	1	743	0	1241
comp16556_c0_seq1	tr|F6UHT2|F6UHT2_CIOIN	70.47	535	150	3	251	1852	34	561	0	783
comp16561_c0_seq1	tr|V9KA87|V9KA87_CALMI	64.91	738	255	3	124	2331	206	941	0	970
comp16561_c0_seq2	tr|V9KA87|V9KA87_CALMI	64.91	738	255	3	124	2331	206	941	0	970
comp16563_c0_seq1	tr|Q8T8C6|Q8T8C6_HALRO	60.28	506	183	10	3327	1834	11	506	0	560
comp16564_c0_seq1	tr|H2YKM0|H2YKM0_CIOSA	48.3	824	346	20	32	2464	497	1253	0	736
comp16565_c0_seq1	tr|Q9BPQ8|Q9BPQ8_HALRO	46.94	916	461	14	3822	1114	418	1321	0	740
comp16567_c0_seq3	tr|U3FWT9|U3FWT9_MICFL	66.08	513	174	0	92	1630	1	513	0	707
comp16567_c0_seq4	tr|U3FWT9|U3FWT9_MICFL	64.69	524	174	1	92	1663	1	513	0	698
comp16567_c0_seq5	tr|G1R4U5|G1R4U5_NOMLE	77.34	512	116	0	125	1660	1	512	0	797
comp16576_c0_seq1	tr|F6S399|F6S399_CIOIN	65.42	775	261	5	54	2372	2	771	0	1074
comp16581_c0_seq1	tr|F6SQ03|F6SQ03_CIOIN	57.01	1198	400	21	4344	802	134	1233	0	1222
comp16584_c0_seq1	tr|F6SXQ6|F6SXQ6_CIOIN	70.86	1050	294	5	55	3198	1	1040	0	1428
comp16596_c0_seq1	tr|F6PZT9|F6PZT9_CIOIN	43.09	796	412	9	1450	3813	1	763	0	622
comp16596_c0_seq2	tr|F6PZT9|F6PZT9_CIOIN	43.09	796	412	9	1450	3813	1	763	0	622
comp16596_c0_seq3	tr|F6PZT9|F6PZT9_CIOIN	43.09	796	412	9	1450	3813	1	763	0	622
comp16596_c0_seq4	tr|F6PZT9|F6PZT9_CIOIN	43.09	796	412	9	1450	3813	1	763	0	622
comp16596_c0_seq5	tr|F6PZT9|F6PZT9_CIOIN	43.09	796	412	9	1450	3813	1	763	0	622
comp16596_c0_seq6	tr|F6PZT9|F6PZT9_CIOIN	43.09	796	412	9	1450	3813	1	763	0	622
comp16596_c0_seq7	tr|F6PZT9|F6PZT9_CIOIN	43.09	796	412	9	1450	3813	1	763	0	622
comp16596_c0_seq8	tr|F6PZT9|F6PZT9_CIOIN	43.09	796	412	9	1450	3813	1	763	0	622
comp16596_c0_seq9	tr|F6PZT9|F6PZT9_CIOIN	43.09	796	412	9	1450	3813	1	763	0	622
comp16596_c0_seq10	tr|F6PZT9|F6PZT9_CIOIN	43.09	796	412	9	1450	3813	1	763	0	622
comp16596_c0_seq11	tr|F6PZT9|F6PZT9_CIOIN	43.09	796	412	9	1450	3813	1	763	0	622
comp16596_c0_seq12	tr|F6PZT9|F6PZT9_CIOIN	43.09	796	412	9	1450	3813	1	763	0	622
comp16596_c0_seq13	tr|F6PZT9|F6PZT9_CIOIN	43.09	796	412	9	1450	3813	1	763	0	622
comp16596_c0_seq14	tr|F6PZT9|F6PZT9_CIOIN	43.09	796	412	9	1450	3813	1	763	0	622
comp16596_c0_seq15	tr|F6PZT9|F6PZT9_CIOIN	43.09	796	412	9	1450	3813	1	763	0	622
comp16596_c0_seq16	tr|F6PZT9|F6PZT9_CIOIN	43.09	796	412	9	1450	3813	1	763	0	622
comp16596_c0_seq17	tr|F6PZT9|F6PZT9_CIOIN	43.09	796	412	9	1450	3813	1	763	0	622
comp16596_c0_seq18	tr|F6PZT9|F6PZT9_CIOIN	43.09	796	412	9	1450	3813	1	763	0	622
comp16596_c0_seq19	tr|F6PZT9|F6PZT9_CIOIN	43.09	796	412	9	1450	3813	1	763	0	622
comp16596_c0_seq20	tr|F6PZT9|F6PZT9_CIOIN	43.09	796	412	9	1450	3813	1	763	0	622
comp16596_c0_seq21	tr|F6PZT9|F6PZT9_CIOIN	43.09	796	412	9	1450	3813	1	763	0	622
comp16596_c0_seq22	tr|F6PZT9|F6PZT9_CIOIN	43.09	796	412	9	1450	3813	1	763	0	622
comp16596_c0_seq23	tr|F6PZT9|F6PZT9_CIOIN	43.09	796	412	9	1450	3813	1	763	0	622
comp16596_c0_seq24	tr|F6PZT9|F6PZT9_CIOIN	43.09	796	412	9	1450	3813	1	763	0	622
comp16596_c0_seq25	tr|F6PZT9|F6PZT9_CIOIN	43.09	796	412	9	1450	3813	1	763	0	622
comp16596_c0_seq26	tr|F6PZT9|F6PZT9_CIOIN	43.09	796	412	9	1450	3813	1	763	0	622
comp16596_c0_seq27	tr|F6PZT9|F6PZT9_CIOIN	43.09	796	412	9	1450	3813	1	763	0	622
comp16596_c0_seq28	tr|F6PZT9|F6PZT9_CIOIN	43.09	796	412	9	1450	3813	1	763	0	622
comp16596_c0_seq29	tr|F6PZT9|F6PZT9_CIOIN	43.09	796	412	9	1450	3813	1	763	0	622
comp16596_c0_seq30	tr|F6PZT9|F6PZT9_CIOIN	43.09	796	412	9	1450	3813	1	763	0	622
comp16596_c0_seq31	tr|F6PZT9|F6PZT9_CIOIN	43.09	796	412	9	1450	3813	1	763	0	622
comp16596_c0_seq32	tr|F6PZT9|F6PZT9_CIOIN	43.09	796	412	9	1450	3813	1	763	0	622
comp16596_c0_seq33	tr|F6PZT9|F6PZT9_CIOIN	43.09	796	412	9	1450	3813	1	763	0	622
comp16596_c0_seq34	tr|F6PZT9|F6PZT9_CIOIN	43.09	796	412	9	1450	3813	1	763	0	622
comp16596_c0_seq35	tr|F6PZT9|F6PZT9_CIOIN	43.09	796	412	9	1450	3813	1	763	0	622
comp16596_c0_seq36	tr|F6PZT9|F6PZT9_CIOIN	43.09	796	412	9	1450	3813	1	763	0	622
comp16596_c0_seq37	tr|F6PZT9|F6PZT9_CIOIN	43.09	796	412	9	1450	3813	1	763	0	622
comp16601_c0_seq2	tr|F6V7Q5|F6V7Q5_CIOIN	65.24	538	172	5	517	2103	14	545	0	719
comp16602_c0_seq1	tr|H2YXU5|H2YXU5_CIOSA	80.87	575	101	3	930	2654	1	566	0	910
comp16602_c0_seq2	tr|H2YXU5|H2YXU5_CIOSA	80.87	575	101	3	849	2573	1	566	0	910
comp16604_c0_seq3	tr|F6T1J8|F6T1J8_CIOIN	70.46	667	196	1	115	2112	7	673	0	1024
comp16604_c0_seq4	tr|F6T1J8|F6T1J8_CIOIN	70.46	667	196	1	115	2112	7	673	0	1024
comp16608_c0_seq1	tr|F6Y8H4|F6Y8H4_CIOIN	62.33	677	214	9	2129	129	18	663	0	781
comp16609_c0_seq1	tr|Q8TA71|Q8TA71_HALRO	69.79	437	130	1	149	1453	54	490	0	654
comp16609_c0_seq2	tr|Q8TA71|Q8TA71_HALRO	69.05	433	132	1	149	1441	54	486	0	638
comp16609_c0_seq3	tr|Q8TA71|Q8TA71_HALRO	69.79	437	130	1	175	1479	54	490	0	654
comp16609_c0_seq4	tr|Q8TA71|Q8TA71_HALRO	69.05	433	132	1	175	1467	54	486	0	638
comp16612_c0_seq1	tr|S4RS74|S4RS74_PETMA	44.91	697	353	10	96	2162	4	677	0	588
comp16616_c0_seq1	tr|U3JVV6|U3JVV6_FICAL	51.57	638	248	13	219	2054	1	603	0	600
comp16622_c0_seq1	tr|H2ZB69|H2ZB69_CIOSA	53.85	624	262	5	887	2758	52	649	0	633
comp16622_c0_seq2	tr|H2ZB69|H2ZB69_CIOSA	53.85	624	262	5	363	2234	52	649	0	634
comp16622_c0_seq3	tr|H2ZB69|H2ZB69_CIOSA	53.85	624	262	5	295	2166	52	649	0	633
comp16624_c0_seq1	tr|F6Z3T2|F6Z3T2_CIOIN	61.19	1296	461	11	4013	195	1	1277	0	1546
comp16625_c0_seq1	tr|F6VVR6|F6VVR6_CIOIN	70.19	530	143	4	100	1659	15	539	0	768
comp16627_c0_seq1	tr|F6X9E5|F6X9E5_CIOIN	74.53	483	120	1	65	1504	4	486	0	781
comp16631_c0_seq1	tr|H2Z5Y1|H2Z5Y1_CIOSA	66.59	440	112	6	562	1863	27	437	0	578
comp16631_c0_seq5	tr|H2Z5Y1|H2Z5Y1_CIOSA	69.76	420	112	5	562	1803	27	437	0	591
comp16633_c0_seq1	tr|U3F2J6|U3F2J6_CALJA	71.8	1259	342	4	42	3809	1	1249	0	1844
comp16635_c1_seq1	tr|H2Z7I7|H2Z7I7_CIOSA	85.27	509	72	2	1811	294	21	529	0	828
comp16637_c0_seq1	tr|H2YJ83|H2YJ83_CIOSA	75.55	409	100	0	1909	3135	5	413	0	630
comp16637_c0_seq2	tr|H2YJ83|H2YJ83_CIOSA	75.55	409	100	0	1909	3135	5	413	0	630
comp16637_c0_seq3	tr|H2YJ83|H2YJ83_CIOSA	75.55	409	100	0	1909	3135	5	413	0	630
comp16637_c0_seq4	tr|H2YJ83|H2YJ83_CIOSA	75.55	409	100	0	1909	3135	5	413	0	630
comp16637_c0_seq5	tr|H2YJ83|H2YJ83_CIOSA	75.55	409	100	0	1909	3135	5	413	0	630
comp16637_c0_seq6	tr|H2YJ83|H2YJ83_CIOSA	75.55	409	100	0	1909	3135	5	413	0	630
comp16637_c0_seq7	tr|H2YJ83|H2YJ83_CIOSA	75.55	409	100	0	1909	3135	5	413	0	630
comp16637_c0_seq8	tr|H2YJ83|H2YJ83_CIOSA	75.55	409	100	0	1909	3135	5	413	0	630
comp16637_c0_seq9	tr|H2YJ83|H2YJ83_CIOSA	75.55	409	100	0	1909	3135	5	413	0	630
comp16637_c0_seq10	tr|H2YJ83|H2YJ83_CIOSA	75.55	409	100	0	1909	3135	5	413	0	630
comp16637_c0_seq11	tr|H2YJ83|H2YJ83_CIOSA	75.55	409	100	0	1909	3135	5	413	0	630
comp16637_c0_seq12	tr|H2YJ83|H2YJ83_CIOSA	75.55	409	100	0	1909	3135	5	413	0	630
comp16637_c0_seq13	tr|H2YJ83|H2YJ83_CIOSA	75.55	409	100	0	1909	3135	5	413	0	630
comp16637_c0_seq14	tr|H2YJ83|H2YJ83_CIOSA	75.55	409	100	0	1909	3135	5	413	0	630
comp16637_c0_seq15	tr|H2YJ83|H2YJ83_CIOSA	75.55	409	100	0	1909	3135	5	413	0	630
comp16637_c0_seq16	tr|H2YJ83|H2YJ83_CIOSA	75.55	409	100	0	1909	3135	5	413	0	630
comp16637_c0_seq17	tr|H2YJ83|H2YJ83_CIOSA	75.55	409	100	0	1909	3135	5	413	0	630
comp16637_c0_seq18	tr|H2YJ83|H2YJ83_CIOSA	75.55	409	100	0	1909	3135	5	413	0	630
comp16637_c0_seq19	tr|H2YJ83|H2YJ83_CIOSA	75.55	409	100	0	1909	3135	5	413	0	630
comp16637_c0_seq20	tr|H2YJ83|H2YJ83_CIOSA	75.55	409	100	0	1909	3135	5	413	0	630
comp16637_c0_seq21	tr|H2YJ83|H2YJ83_CIOSA	75.55	409	100	0	1909	3135	5	413	0	630
comp16637_c0_seq22	tr|H2YJ83|H2YJ83_CIOSA	75.55	409	100	0	1909	3135	5	413	0	630
comp16637_c0_seq23	tr|H2YJ83|H2YJ83_CIOSA	75.55	409	100	0	1909	3135	5	413	0	630
comp16637_c0_seq24	tr|H2YJ83|H2YJ83_CIOSA	75.55	409	100	0	1909	3135	5	413	0	630
comp16637_c0_seq25	tr|H2YJ83|H2YJ83_CIOSA	75.55	409	100	0	1909	3135	5	413	0	630
comp16637_c0_seq26	tr|H2YJ83|H2YJ83_CIOSA	75.55	409	100	0	1909	3135	5	413	0	630
comp16637_c0_seq27	tr|H2YJ83|H2YJ83_CIOSA	75.55	409	100	0	1909	3135	5	413	0	630
comp16638_c0_seq1	tr|E7FE29|E7FE29_DANRE	44.66	1068	552	10	18	3161	890	1938	0	709
comp16657_c0_seq1	tr|F7AX97|F7AX97_CIOIN	64.77	951	265	18	168	2978	3	897	0	1185
comp16657_c0_seq2	tr|F7AX97|F7AX97_CIOIN	65.64	940	264	18	168	2945	3	897	0	1185
comp16657_c0_seq3	tr|F7AX97|F7AX97_CIOIN	63.96	555	153	13	38	1669	379	897	0	670
comp16657_c0_seq4	tr|F7AX97|F7AX97_CIOIN	65.08	965	252	19	168	3017	3	897	0	1200
comp16657_c0_seq5	tr|H2YUY0|H2YUY0_CIOSA	70.3	404	108	4	168	1358	4	402	0	553
comp16657_c0_seq6	tr|H2YUY7|H2YUY7_CIOSA	68.3	839	185	15	168	2516	2	815	0	1100
comp16657_c0_seq7	tr|H2YUY7|H2YUY7_CIOSA	71.83	387	92	6	168	1289	2	384	0	551
comp16657_c0_seq8	tr|H2YUY7|H2YUY7_CIOSA	68.18	839	173	15	168	2477	2	815	0	1097
comp16660_c0_seq1	tr|H2YC59|H2YC59_CIOSA	68.78	474	138	4	24	1427	539	1008	0	697
comp16670_c0_seq1	tr|K1PNQ5|K1PNQ5_CRAGI	81.56	716	130	2	99	2246	9	722	0	1071
comp16672_c0_seq7	tr|W4XPJ9|W4XPJ9_STRPU	38.4	1047	598	16	1196	4264	53	1076	0	732
comp16672_c0_seq10	tr|W4XPJ9|W4XPJ9_STRPU	38.4	1047	598	16	1196	4264	53	1076	0	732
comp16672_c0_seq13	tr|W4XPJ9|W4XPJ9_STRPU	38.4	1047	598	16	1196	4264	53	1076	0	732
comp16675_c0_seq1	tr|W5MAI3|W5MAI3_LEPOC	60.2	1005	383	8	4850	1863	595	1591	0	1259
comp16676_c0_seq1	tr|H2Z0I1|H2Z0I1_CIOSA	71.05	936	270	1	1376	4183	1	935	0	1285
comp16681_c0_seq1	tr|F6VAW2|F6VAW2_CIOIN	58.01	543	191	10	61	1647	1	520	0	588
comp16685_c0_seq1	tr|H2XYB3|H2XYB3_CIOIN	64.28	823	280	4	2957	489	1	809	0	975
comp16686_c0_seq1	tr|H2XY07|H2XY07_CIOIN	80.54	997	191	1	224	3205	17	1013	0	1659
comp16686_c0_seq2	tr|H2XY07|H2XY07_CIOIN	80.54	997	191	1	224	3205	17	1013	0	1659
comp16690_c0_seq1	tr|H2Y288|H2Y288_CIOIN	52	802	338	18	71	2407	7	784	0	776
comp16695_c0_seq1	tr|H2ZDG2|H2ZDG2_CIOSA	51.16	1251	424	26	4198	818	2	1189	0	1061
comp16695_c0_seq4	tr|H2ZDG2|H2ZDG2_CIOSA	52.2	1226	424	25	3610	305	2	1189	0	1075
comp16695_c0_seq5	tr|H2ZDG2|H2ZDG2_CIOSA	52.2	1226	424	25	4123	818	2	1189	0	1076
comp16695_c0_seq6	tr|H2ZDG2|H2ZDG2_CIOSA	51.16	1251	424	26	3685	305	2	1189	0	1061
comp16696_c0_seq1	tr|F6UHM2|F6UHM2_CIOIN	81.59	391	72	0	1	1173	366	756	0	670
comp16699_c0_seq1	tr|V4A0C4|V4A0C4_LOTGI	87	423	55	0	1425	157	6	428	0	732
comp16706_c0_seq1	tr|H2ZL78|H2ZL78_CIOSA	60.49	653	235	5	77	2032	1	631	0	830
comp16706_c0_seq2	tr|H2ZL78|H2ZL78_CIOSA	60.49	653	235	5	77	2032	1	631	0	830
comp16709_c0_seq1	tr|H2XXU0|H2XXU0_CIOIN	77.35	596	119	7	3142	1382	9	597	0	841
comp16709_c0_seq3	tr|H2XXU0|H2XXU0_CIOIN	77.35	596	119	7	3169	1409	9	597	0	840
comp16710_c0_seq1	tr|H2XQX5|H2XQX5_CIOIN	68.89	646	190	3	678	2615	1	635	0	922
comp16712_c0_seq1	tr|H2Y7Q2|H2Y7Q2_CIOSA	47.47	672	304	6	143	2110	1	639	0	623
comp16712_c0_seq2	tr|H2Y7Q2|H2Y7Q2_CIOSA	47.47	672	304	6	143	2110	1	639	0	623
comp16713_c0_seq2	tr|H2YJE0|H2YJE0_CIOSA	59.52	714	262	7	2	2107	742	1440	0	810
comp16714_c0_seq12	tr|H2ZK80|H2ZK80_CIOSA	57.1	613	246	5	494	2284	144	755	0	704
comp16714_c0_seq13	tr|H2ZK80|H2ZK80_CIOSA	57.1	613	246	5	503	2293	144	755	0	704
comp16717_c0_seq2	tr|H2YPE4|H2YPE4_CIOSA	42.74	1074	577	12	3147	4	179	1240	0	804
comp16717_c0_seq6	tr|H2YPE4|H2YPE4_CIOSA	41.39	947	517	12	2770	8	179	1113	0	651
comp16719_c0_seq3	tr|H2YM04|H2YM04_CIOSA	54.98	562	247	4	1	1674	86	645	0	652
comp16720_c0_seq1	tr|F6Y403|F6Y403_CIOIN	58.08	458	140	4	81	1451	13	419	0	542
comp16720_c0_seq3	tr|F6Y403|F6Y403_CIOIN	58.08	458	140	4	81	1451	13	419	0	542
comp16722_c0_seq1	tr|H2ZLR7|H2ZLR7_CIOSA	58.35	533	217	5	124	1713	6	536	0	622
comp16722_c0_seq2	tr|H2ZLR7|H2ZLR7_CIOSA	58.16	533	218	5	452	2041	6	536	0	621
comp16722_c0_seq3	tr|H2ZLR7|H2ZLR7_CIOSA	58.16	533	218	5	452	2041	6	536	0	622
comp16722_c0_seq4	tr|H2ZLR7|H2ZLR7_CIOSA	58.16	533	218	5	371	1960	6	536	0	622
comp16722_c0_seq13	tr|H2ZLR7|H2ZLR7_CIOSA	58.16	533	218	5	371	1960	6	536	0	622
comp16722_c0_seq17	tr|H2ZLR7|H2ZLR7_CIOSA	58.16	533	218	5	205	1794	6	536	0	622
comp16722_c0_seq18	tr|H2ZLR7|H2ZLR7_CIOSA	58.35	533	217	5	124	1713	6	536	0	623
comp16722_c0_seq19	tr|H2ZLR7|H2ZLR7_CIOSA	58.16	533	218	5	205	1794	6	536	0	621
comp16730_c0_seq1	tr|H2ZDD9|H2ZDD9_CIOSA	85.85	311	44	0	219	1151	67	377	0	581
comp16730_c0_seq3	tr|H2ZDD9|H2ZDD9_CIOSA	86.17	311	43	0	202	1134	67	377	0	581
comp16734_c0_seq1	tr|Q4H3T4|Q4H3T4_CIOIN	45.45	715	359	13	2823	724	109	807	0	631
comp16740_c0_seq1	tr|F6W8M0|F6W8M0_CIOIN	77.78	567	124	1	2888	1188	1	565	0	923
comp16740_c0_seq2	tr|F6W8M0|F6W8M0_CIOIN	77.78	567	124	1	2860	1160	1	565	0	923
comp16744_c0_seq1	tr|F6X9B1|F6X9B1_CIOIN	61.9	546	204	3	585	2213	32	576	0	688
comp16745_c0_seq1	tr|H2Z9W7|H2Z9W7_CIOSA	69.64	392	98	2	2458	3633	328	698	0	568
comp16745_c0_seq3	tr|H2Z9W7|H2Z9W7_CIOSA	63.31	526	139	3	112	1689	227	698	0	666
comp16745_c0_seq4	tr|H2Z9W7|H2Z9W7_CIOSA	69.64	392	98	2	1213	2388	328	698	0	568
comp16745_c0_seq5	tr|F7BIS1|F7BIS1_CIOIN	54.54	904	319	15	256	2934	24	846	0	917
comp16750_c0_seq2	tr|F7ASD2|F7ASD2_CIOIN	55.37	587	252	4	264	2009	11	592	0	682
comp16757_c0_seq1	tr|H2ZM92|H2ZM92_CIOSA	73.08	364	97	1	60	1151	10	372	0	555
comp16757_c0_seq2	tr|H2ZM92|H2ZM92_CIOSA	73.08	364	97	1	60	1151	10	372	0	555
comp16777_c0_seq1	tr|F6TSV2|F6TSV2_CIOIN	69.28	957	232	5	43	2823	227	1151	0	1290
comp16779_c0_seq1	tr|F6ST44|F6ST44_CIOIN	68.97	783	241	2	104	2446	9	791	0	1179
comp16779_c0_seq2	tr|F6ST44|F6ST44_CIOIN	68.77	791	245	2	154	2520	1	791	0	1191
comp16780_c0_seq1	tr|G1K8V7|G1K8V7_ANOCA	63.13	1112	374	10	337	3603	14	1112	0	1355
comp16780_c0_seq2	tr|G1K8V7|G1K8V7_ANOCA	64.18	1086	358	10	112	3321	42	1112	0	1353
comp16783_c0_seq1	tr|H2YK64|H2YK64_CIOSA	77.06	462	106	0	2401	1016	28	489	0	761
comp16786_c0_seq1	tr|F6W1H2|F6W1H2_CIOIN	77.88	1234	254	6	82	3753	1	1225	0	1878
comp16787_c0_seq1	tr|H2YE41|H2YE41_CIOSA	65.66	827	268	5	91	2532	1	824	0	1027
comp16789_c0_seq3	tr|H2Z867|H2Z867_CIOSA	49.39	899	445	7	2	2677	301	1196	0	873
comp16789_c0_seq4	tr|H2Z867|H2Z867_CIOSA	49.39	899	445	7	2	2677	301	1196	0	873
comp16796_c0_seq1	tr|H2Y7H0|H2Y7H0_CIOSA	57.52	499	198	7	2353	887	4	498	0	565
comp16803_c0_seq1	tr|H2XSM0|H2XSM0_CIOIN	67.21	860	230	11	67	2574	1	832	0	1110
comp16805_c0_seq1	tr|V4A6N7|V4A6N7_LOTGI	65.03	386	134	1	98	1252	8	393	0	548
comp16806_c0_seq1	tr|F7BEF3|F7BEF3_CIOIN	81.14	525	98	1	59	1630	1	525	0	853
comp16810_c0_seq1	tr|F6X6P0|F6X6P0_CIOIN	50.27	927	442	13	166	2925	11	925	0	917
comp16810_c0_seq2	tr|F6X6P0|F6X6P0_CIOIN	50.27	927	442	13	166	2925	11	925	0	917
comp16810_c0_seq3	tr|F6X6P0|F6X6P0_CIOIN	50.27	927	442	13	166	2925	11	925	0	919
comp16810_c0_seq4	tr|F6X6P0|F6X6P0_CIOIN	50.27	927	442	13	166	2925	11	925	0	919
comp16821_c0_seq1	tr|H2Y655|H2Y655_CIOSA	60.81	643	239	5	727	2634	18	654	0	758
comp16823_c0_seq1	tr|Q4H377|Q4H377_CIOIN	44.54	1118	513	23	4864	1676	1	1066	0	732
comp16823_c0_seq2	tr|Q4H377|Q4H377_CIOIN	44.54	1118	513	23	4848	1660	1	1066	0	732
comp16826_c0_seq2	tr|H2Y7I5|H2Y7I5_CIOSA	55.49	546	204	7	2372	789	1	525	0	589
comp16826_c0_seq4	tr|H2Y7I5|H2Y7I5_CIOSA	55.49	546	204	7	3011	1428	1	525	0	589
comp16826_c0_seq6	tr|H2Y7I5|H2Y7I5_CIOSA	55.49	546	204	7	3029	1446	1	525	0	589
comp16827_c0_seq1	tr|H2XJZ4|H2XJZ4_CIOIN	56.49	616	239	6	2443	620	55	649	0	694
comp16835_c0_seq1	tr|F7B5X2|F7B5X2_CIOIN	52.52	735	329	9	233	2398	28	755	0	724
comp16840_c0_seq1	tr|K1Q1G2|K1Q1G2_CRAGI	41.42	1335	724	21	2343	6287	190	1486	0	916
comp16840_c0_seq2	tr|K1Q1G2|K1Q1G2_CRAGI	42.2	1263	673	20	2343	6074	190	1414	0	906
comp16842_c0_seq1	tr|V9KF24|V9KF24_CALMI	84.21	418	62	1	3028	1787	1	418	0	736
comp16853_c0_seq1	tr|A5HV11|A5HV11_HALRO	72.12	581	137	8	3281	1599	1	576	0	763
comp16856_c0_seq1	tr|F6RUN6|F6RUN6_CIOIN	60.1	777	229	15	1142	3400	311	1030	0	727
comp16856_c0_seq2	tr|F6RUN6|F6RUN6_CIOIN	67.77	1083	268	15	183	3359	5	1030	0	1290
comp16856_c0_seq3	tr|F6RUN6|F6RUN6_CIOIN	60.1	777	229	15	1603	3861	311	1030	0	727
comp16856_c0_seq4	tr|F6RUN6|F6RUN6_CIOIN	60.1	777	229	15	1253	3511	311	1030	0	727
comp16858_c0_seq1	tr|H2ZAX9|H2ZAX9_CIOSA	58.7	937	354	7	3300	502	7	914	0	1111
comp16864_c0_seq1	tr|H2YB49|H2YB49_CIOSA	81.43	420	78	0	141	1400	1	420	0	663
comp16864_c0_seq2	tr|H2YB49|H2YB49_CIOSA	79.44	360	74	0	141	1220	1	360	0	553
comp16865_c0_seq1	tr|H2YH71|H2YH71_CIOSA	45.26	928	464	20	2940	244	1	913	0	675
comp16869_c0_seq2	tr|F6W446|F6W446_CIOIN	71.09	716	194	6	157	2295	13	718	0	1056
comp16871_c0_seq1	tr|F6XK22|F6XK22_CIOIN	56.82	748	309	9	426	2651	1	740	0	867
comp16875_c0_seq1	tr|H2Z7I1|H2Z7I1_CIOSA	68.39	579	181	2	2023	290	1265	1842	0	839
comp16875_c0_seq2	tr|H2Z7I2|H2Z7I2_CIOSA	68.22	579	182	2	2347	614	1255	1832	0	848
comp16880_c0_seq1	tr|H2ZEN2|H2ZEN2_CIOSA	54.58	568	215	6	1	1674	208	742	0	646
comp16884_c0_seq3	tr|H2YTS9|H2YTS9_CIOSA	40.2	781	419	8	61	2364	4	749	0	618
comp16893_c0_seq1	tr|F6T0F1|F6T0F1_CIOIN	69.39	2261	662	10	7171	413	1	2239	0	3184
comp16893_c0_seq2	tr|F6T0F1|F6T0F1_CIOIN	67.61	1775	554	8	5713	413	478	2239	0	2428
comp16896_c0_seq1	tr|F6R554|F6R554_CIOIN	68.01	647	184	10	259	2181	1	630	0	888
comp16900_c0_seq1	tr|F6UE02|F6UE02_CIOIN	75.86	667	161	0	2782	782	2	668	0	995
comp16900_c0_seq2	tr|F6UE02|F6UE02_CIOIN	75.86	667	161	0	2691	691	2	668	0	995
comp16900_c0_seq3	tr|F6UE02|F6UE02_CIOIN	75.86	667	161	0	3588	1588	2	668	0	995
comp16900_c0_seq4	tr|F6UE02|F6UE02_CIOIN	75.86	667	161	0	3554	1554	2	668	0	995
comp16900_c0_seq5	tr|F6UE02|F6UE02_CIOIN	75.86	667	161	0	3531	1531	2	668	0	995
comp16900_c0_seq6	tr|F6UE02|F6UE02_CIOIN	75.86	667	161	0	3497	1497	2	668	0	995
comp16900_c0_seq7	tr|F6UE02|F6UE02_CIOIN	75.86	667	161	0	2748	748	2	668	0	995
comp16900_c0_seq8	tr|F6UE02|F6UE02_CIOIN	75.86	667	161	0	2725	725	2	668	0	995
comp16907_c0_seq1	tr|F6U7X2|F6U7X2_CIOIN	65.13	476	132	4	2467	1052	37	482	0	632
comp16907_c0_seq2	tr|F6U7X2|F6U7X2_CIOIN	62.21	516	149	7	4449	2938	1	482	0	632
comp16907_c0_seq3	tr|F6U7X2|F6U7X2_CIOIN	65.13	476	132	4	2467	1052	37	482	0	632
comp16907_c0_seq4	tr|F6U7X2|F6U7X2_CIOIN	62.21	516	149	7	3938	2427	1	482	0	632
comp16907_c0_seq5	tr|F6U7X2|F6U7X2_CIOIN	62.21	516	149	7	4449	2938	1	482	0	632
comp16907_c0_seq6	tr|F6U7X2|F6U7X2_CIOIN	62.21	516	149	7	3938	2427	1	482	0	632
comp16908_c0_seq2	tr|H2ZG21|H2ZG21_CIOSA	57.14	1120	471	7	3821	474	1	1115	0	1277
comp16910_c0_seq2	tr|F6ZTJ9|F6ZTJ9_CIOIN	39.2	875	454	16	2756	216	68	892	0	616
comp16920_c0_seq1	tr|H2Z448|H2Z448_CIOSA	83.24	364	61	0	346	1437	1	364	0	632
comp16920_c0_seq2	tr|H2Z448|H2Z448_CIOSA	83.24	364	61	0	519	1610	1	364	0	632
comp16920_c0_seq3	tr|H2Z448|H2Z448_CIOSA	83.24	364	61	0	519	1610	1	364	0	632
comp16920_c0_seq4	tr|H2Z448|H2Z448_CIOSA	83.24	364	61	0	346	1437	1	364	0	632
comp16925_c1_seq2	tr|F1QNB4|F1QNB4_DANRE	74.65	777	185	4	2865	553	106	876	0	1224
comp16925_c1_seq4	tr|F1QNB4|F1QNB4_DANRE	74.65	777	185	4	2480	168	106	876	0	1224
comp16925_c1_seq5	tr|F1QNB4|F1QNB4_DANRE	74.65	777	185	4	3149	837	106	876	0	1224
comp16929_c0_seq1	tr|H2YHW0|H2YHW0_CIOSA	86.57	350	45	2	106	1155	1	348	0	606
comp16929_c0_seq2	tr|H2YHW0|H2YHW0_CIOSA	86.57	350	45	2	106	1155	1	348	0	606
comp16929_c0_seq3	tr|F6PH07|F6PH07_CIOIN	82.87	362	57	2	245	1321	8	367	0	596
comp16929_c0_seq4	tr|F6PH07|F6PH07_CIOIN	82.87	362	57	2	245	1321	8	367	0	596
comp16933_c0_seq2	tr|Q5RB47|Q5RB47_PONAB	37.65	1134	598	35	3679	392	224	1286	0	580
comp16934_c0_seq1	tr|M0R851|M0R851_RAT	44.35	868	406	16	169	2601	28	875	0	704
comp16934_c0_seq2	sp|B2GUZ1|UBP4_RAT	43.44	900	423	17	169	2625	28	922	0	705
comp16935_c0_seq1	tr|F6W3S3|F6W3S3_HORSE	42.97	896	423	18	186	2750	86	934	0	605
comp16949_c0_seq1	tr|H2ZZD1|H2ZZD1_LATCH	58.65	1011	387	16	1135	4113	811	1808	0	1185
comp16952_c0_seq1	tr|Q7T3E0|Q7T3E0_DANRE	88.92	343	37	1	3427	2399	1	342	0	657
comp16952_c0_seq2	tr|Q7T3E0|Q7T3E0_DANRE	88.92	343	37	1	5344	4316	1	342	0	657
comp16952_c0_seq3	tr|Q7T3E0|Q7T3E0_DANRE	88.92	343	37	1	4386	3358	1	342	0	657
comp16952_c0_seq5	tr|Q7T3E0|Q7T3E0_DANRE	88.92	343	37	1	3816	2788	1	342	0	657
comp16953_c0_seq1	tr|F6VRU1|F6VRU1_CIOIN	70.48	725	213	1	166	2337	1	725	0	994
comp16957_c0_seq3	tr|F6RER1|F6RER1_CIOIN	60.19	520	119	10	2343	847	1	453	0	582
comp16958_c0_seq1	tr|F7AU99|F7AU99_CIOIN	56.89	515	210	7	255	1775	60	570	0	581
comp16965_c0_seq1	tr|H2XKW2|H2XKW2_CIOIN	56.35	559	234	5	2	1663	83	636	0	605
comp16965_c0_seq2	tr|H2XKW2|H2XKW2_CIOIN	56.35	559	234	5	2	1663	83	636	0	605
comp16966_c0_seq1	tr|F6V9G2|F6V9G2_CIOIN	68.29	555	162	4	353	2008	1	544	0	782
comp16968_c0_seq1	tr|H2XZY7|H2XZY7_CIOIN	71.79	1932	538	2	88	5877	9	1935	0	2555
comp16968_c0_seq2	tr|H2XZY7|H2XZY7_CIOIN	68.55	1469	460	1	1698	6098	467	1935	0	1776
comp16968_c0_seq3	tr|H2XZY7|H2XZY7_CIOIN	68.01	1438	458	1	2852	7159	498	1935	0	1709
comp16968_c0_seq4	tr|H2XZY7|H2XZY7_CIOIN	81.97	466	79	1	88	1485	9	469	0	774
comp16971_c0_seq1	tr|F7AXL0|F7AXL0_CIOIN	67.47	498	151	3	1	1482	549	1039	0	682
comp16971_c0_seq3	tr|F7AXL0|F7AXL0_CIOIN	67.47	498	151	3	1	1482	549	1039	0	682
comp16971_c2_seq2	tr|F7AXL0|F7AXL0_CIOIN	67.51	434	135	4	74	1375	1	428	0	570
comp16982_c0_seq1	tr|H2YN60|H2YN60_CIOSA	54.62	639	259	10	93	1955	2	627	0	622
comp16982_c0_seq2	tr|H2YN60|H2YN60_CIOSA	54.62	639	259	10	93	1955	2	627	0	622
comp16987_c0_seq2	tr|F6Y025|F6Y025_CIOIN	60.39	621	237	3	1939	92	1	617	0	767
comp16995_c0_seq1	tr|F7BK77|F7BK77_CIOIN	58.84	481	192	4	281	1711	37	515	0	580
comp16995_c0_seq2	tr|F7BK77|F7BK77_CIOIN	58.84	481	192	4	281	1711	37	515	0	580
comp16996_c0_seq1	tr|A7E2I9|A7E2I9_DANRE	49.55	559	272	5	249	1913	52	604	0	564
comp16996_c0_seq2	tr|A7E2I9|A7E2I9_DANRE	49.55	559	272	5	249	1913	52	604	0	564
comp17003_c1_seq10	tr|H2XQT6|H2XQT6_CIOIN	68.63	593	184	1	341	2113	1	593	0	806
comp17003_c1_seq29	tr|H2XQT6|H2XQT6_CIOIN	68.63	593	184	1	341	2113	1	593	0	806
comp17003_c1_seq32	tr|H2YAZ8|H2YAZ8_CIOSA	57.49	447	172	4	23	1354	1	432	0	531
comp17009_c0_seq3	tr|F6YWY7|F6YWY7_CIOIN	64.11	443	157	2	79	1407	8	448	0	613
comp17009_c0_seq5	tr|F6YWY7|F6YWY7_CIOIN	64.11	443	157	2	79	1407	8	448	0	613
comp17009_c0_seq9	tr|F6YWY7|F6YWY7_CIOIN	63.53	425	153	2	79	1350	8	431	0	587
comp17014_c0_seq1	tr|F7A0P7|F7A0P7_CIOIN	62.5	680	225	8	2572	566	4	664	0	732
comp17017_c0_seq2	tr|H2Y8H4|H2Y8H4_CIOSA	76.52	558	130	1	638	2308	6	563	0	830
comp17018_c0_seq1	tr|H2ZDD6|H2ZDD6_CIOSA	49.27	826	376	14	2974	578	3	812	0	705
comp17018_c0_seq2	tr|H2ZDD6|H2ZDD6_CIOSA	49.27	826	376	14	2990	594	3	812	0	705
comp17024_c0_seq5	tr|I3KIV7|I3KIV7_ORENI	51.9	709	328	2	3148	1022	181	876	0	755
comp17027_c0_seq3	tr|C3Z6E7|C3Z6E7_BRAFL	69.66	534	154	3	2088	502	343	873	0	792
comp17027_c0_seq5	tr|C3Z6E7|C3Z6E7_BRAFL	67.21	555	153	4	2151	502	343	873	0	782
comp17029_c0_seq1	tr|F6PKL1|F6PKL1_CIOIN	58.13	523	208	5	3178	1616	3	516	0	600
comp17032_c0_seq1	tr|F6YUT1|F6YUT1_CIOIN	53.88	863	394	2	57	2633	53	915	0	978
comp17037_c0_seq2	tr|H9FYS1|H9FYS1_MACMU	57.73	776	286	15	77	2377	1	743	0	761
comp17043_c0_seq1	tr|H2Y4N9|H2Y4N9_CIOSA	41.99	793	398	14	138	2504	6	740	0	616
comp17046_c0_seq1	tr|H2YL64|H2YL64_CIOSA	79.82	446	88	2	1867	536	1	446	0	759
comp17051_c0_seq1	tr|H2ZLR5|H2ZLR5_CIOSA	64.2	648	192	10	904	2832	231	843	0	716
comp17054_c0_seq1	tr|I3J6J9|I3J6J9_ORENI	58.5	453	185	2	88	1437	13	465	0	566
comp17057_c0_seq1	tr|H2ZB62|H2ZB62_CIOSA	68.97	390	120	1	203	1372	1	389	0	575
comp17058_c0_seq1	tr|H2Y1U3|H2Y1U3_CIOIN	46.1	1243	554	27	1380	5024	1	1155	0	991
comp17058_c0_seq2	tr|H2Y1U3|H2Y1U3_CIOIN	46.07	1170	516	26	1380	4808	1	1082	0	933
comp17077_c0_seq2	tr|F6WCA3|F6WCA3_CIOIN	46.09	933	406	15	76	2826	1	852	0	753
comp17077_c0_seq16	tr|F6WCA3|F6WCA3_CIOIN	46.74	920	405	15	76	2784	1	852	0	760
comp17082_c0_seq1	tr|F6X6P0|F6X6P0_CIOIN	43.12	705	387	10	2	2086	84	784	0	607
comp17087_c0_seq2	tr|F6S6B2|F6S6B2_CIOIN	49.3	1280	544	19	7772	4113	2	1236	0	1198
comp17092_c1_seq1	tr|H2YIT3|H2YIT3_CIOSA	62.43	575	194	3	2098	374	8	560	0	686
comp17092_c1_seq2	tr|H2YIT3|H2YIT3_CIOSA	62.43	575	194	3	3227	1503	8	560	0	686
comp17092_c1_seq3	tr|H2YIT3|H2YIT3_CIOSA	62.43	575	194	3	3257	1533	8	560	0	686
comp17092_c1_seq4	tr|H2YIT3|H2YIT3_CIOSA	62.43	575	194	3	1876	152	8	560	0	686
comp17093_c0_seq1	tr|F6SYV7|F6SYV7_CIOIN	53.4	633	247	9	4668	2779	1	588	0	598
comp17096_c0_seq1	tr|H2ZHW1|H2ZHW1_CIOSA	47.34	885	395	15	4985	7558	1	841	0	760
comp17098_c0_seq1	tr|F6U8C7|F6U8C7_CIOIN	69.57	690	202	3	2573	510	2	685	0	902
comp17099_c0_seq1	tr|H2XPG6|H2XPG6_CIOIN	45.86	1038	533	17	71	3127	1	1028	0	932
comp17100_c0_seq1	tr|H2XX37|H2XX37_CIOIN	76.14	415	92	3	112	1341	1	413	0	573
comp17106_c0_seq4	tr|H2XXL7|H2XXL7_CIOIN	76.33	431	96	2	2131	839	5	429	0	686
comp17113_c0_seq4	tr|H2YL67|H2YL67_CIOSA	65.83	556	156	3	1663	2	35	558	0	756
comp17113_c0_seq8	tr|H2YL68|H2YL68_CIOSA	61.01	495	112	6	1438	2	80	509	0	607
comp17113_c0_seq17	tr|H2YL68|H2YL68_CIOSA	65.09	464	112	5	1345	2	80	509	0	623
comp17113_c0_seq22	tr|H2YL67|H2YL67_CIOSA	62.35	587	156	4	1756	2	35	558	0	739
comp17113_c0_seq43	tr|H2YL68|H2YL68_CIOSA	60.72	555	137	6	1618	2	20	509	0	666
comp17113_c0_seq45	tr|H2YL68|H2YL68_CIOSA	64.31	524	137	5	1525	2	20	509	0	681
comp17113_c0_seq51	tr|H2YL67|H2YL67_CIOSA	66.67	450	120	2	1345	2	137	558	0	635
comp17117_c0_seq1	tr|Q1RL58|Q1RL58_CIOIN	64.22	872	289	5	10287	7675	6	855	0	1088
comp17122_c0_seq1	tr|H2YTY9|H2YTY9_CIOSA	71.54	615	162	6	2803	989	21	632	0	858
comp17127_c0_seq1	tr|H2Z9Y5|H2Z9Y5_CIOSA	51.45	964	431	10	3219	361	2	939	0	965
comp17133_c0_seq1	tr|H2XZC1|H2XZC1_CIOIN	58.61	459	188	2	1556	183	1	458	0	584
comp17137_c0_seq1	tr|H2YV44|H2YV44_CIOSA	69.4	500	150	3	131	1624	1	499	0	741
comp17137_c0_seq2	tr|H2YV44|H2YV44_CIOSA	69.4	500	150	3	131	1624	1	499	0	741
comp17151_c1_seq1	tr|F6RBT7|F6RBT7_CIOIN	54.9	827	352	9	101	2557	22	835	0	862
comp17156_c0_seq1	tr|B4DK94|B4DK94_HUMAN	40.68	1244	623	28	4017	505	13	1214	0	835
comp17156_c0_seq2	tr|B4DK94|B4DK94_HUMAN	40.68	1244	623	28	4077	565	13	1214	0	835
comp17164_c0_seq2	tr|H2YXI2|H2YXI2_CIOSA	68.64	523	159	3	252	1817	1	519	0	749
comp17164_c0_seq3	tr|H2YXI2|H2YXI2_CIOSA	67.48	532	159	4	252	1844	1	519	0	743
comp17168_c0_seq1	tr|H2ZBR2|H2ZBR2_CIOSA	72.42	620	167	2	3796	1943	318	935	0	957
comp17170_c0_seq1	tr|H2YXF9|H2YXF9_CIOSA	49.62	1429	667	22	5246	1026	27	1424	0	1320
comp17171_c0_seq5	tr|H2TAW4|H2TAW4_TAKRU	63.57	733	259	6	2521	338	12	741	0	906
comp17182_c0_seq1	tr|F6Q106|F6Q106_CIOIN	81.77	395	69	1	180	1355	6	400	0	684
comp17182_c0_seq2	tr|F6Q106|F6Q106_CIOIN	81.77	395	69	1	180	1355	6	400	0	684
comp17183_c0_seq1	tr|H2YS28|H2YS28_CIOSA	47.88	800	290	16	69	2339	1	716	0	682
comp17184_c0_seq3	tr|G1S4M2|G1S4M2_NOMLE	37.61	1199	651	21	3508	158	10	1193	0	838
comp17187_c0_seq2	tr|F6V6R4|F6V6R4_CIOIN	59.45	471	157	6	108	1481	15	464	0	560
comp17188_c0_seq10	tr|F6YXW3|F6YXW3_CIOIN	40.8	929	416	19	300	2828	1	881	0	572
comp17192_c0_seq1	tr|H2Y9K1|H2Y9K1_CIOSA	52.58	561	242	7	54	1727	1	540	0	591
comp17192_c0_seq2	tr|H2Y9K1|H2Y9K1_CIOSA	52.58	561	242	7	54	1727	1	540	0	591
comp17194_c0_seq1	tr|C3Y1J5|C3Y1J5_BRAFL	80.85	449	79	2	48	1391	1	443	0	716
comp17197_c0_seq1	tr|F7B9R8|F7B9R8_CIOIN	52.81	570	227	11	179	1801	1	557	0	558
comp17197_c0_seq3	tr|F7B9R8|F7B9R8_CIOIN	52.71	573	232	11	179	1828	1	557	0	560
comp17201_c0_seq1	tr|F1QKS1|F1QKS1_DANRE	81.39	360	66	1	243	1322	1	359	0	626
comp17203_c0_seq1	tr|H2Y723|H2Y723_CIOSA	69.51	587	173	2	1929	187	11	597	0	874
comp17204_c0_seq1	tr|F6YD90|F6YD90_CIOIN	69.7	1155	343	5	8	3460	8	1159	0	1649
comp17204_c0_seq2	tr|F6YD90|F6YD90_CIOIN	69.69	1158	344	5	138	3599	5	1159	0	1653
comp17205_c0_seq1	tr|F7A1T4|F7A1T4_CIOIN	70.28	397	115	2	34	1215	4	400	0	605
comp17206_c0_seq1	tr|H2Z161|H2Z161_CIOSA	75.93	457	99	2	57	1409	1	452	0	721
comp17206_c0_seq2	tr|H2Z161|H2Z161_CIOSA	75.93	457	99	2	57	1409	1	452	0	721
comp17209_c0_seq1	tr|F6WS10|F6WS10_CIOIN	67.56	521	169	0	2202	3764	35	555	0	750
comp17209_c0_seq2	tr|F6WS10|F6WS10_CIOIN	67.18	521	171	0	2202	3764	35	555	0	747
comp17210_c0_seq1	tr|F6XDI5|F6XDI5_CIOIN	82.66	346	60	0	5675	4638	6	351	0	605
comp17210_c0_seq2	tr|F6XDI5|F6XDI5_CIOIN	82.66	346	60	0	5675	4638	6	351	0	605
comp17211_c0_seq1	tr|H2YT67|H2YT67_CIOSA	68.26	501	157	1	1802	300	1	499	0	703
comp17219_c0_seq1	tr|A0A9R1|A0A9R1_MOLTE	77.19	605	138	0	235	2049	7	611	0	1024
comp17219_c0_seq2	tr|A0A9R1|A0A9R1_MOLTE	73.68	437	115	0	235	1545	7	443	0	712
comp17219_c0_seq4	tr|A0A9R1|A0A9R1_MOLTE	77.19	605	138	0	235	2049	7	611	0	1024
comp17225_c0_seq1	tr|V3Z9T3|V3Z9T3_LOTGI	67.45	596	191	2	290	2077	2	594	0	862
comp17232_c0_seq1	tr|H2XUD0|H2XUD0_CIOIN	63.89	457	150	4	1939	593	9	458	0	596
comp17232_c0_seq2	tr|H2XUD0|H2XUD0_CIOIN	63.89	457	150	4	1939	593	9	458	0	596
comp17232_c0_seq5	tr|H2XUD0|H2XUD0_CIOIN	63.89	457	150	4	1939	593	9	458	0	596
comp17232_c0_seq6	tr|H2XUD0|H2XUD0_CIOIN	63.89	457	150	4	1939	593	9	458	0	596
comp17232_c0_seq7	tr|H2XUD0|H2XUD0_CIOIN	63.89	457	150	4	1939	593	9	458	0	596
comp17232_c0_seq8	tr|H2XUD0|H2XUD0_CIOIN	63.89	457	150	4	1939	593	9	458	0	596
comp17236_c0_seq1	tr|F6UXH9|F6UXH9_CIOIN	54.28	829	354	9	126	2543	1	827	0	834
comp17236_c0_seq2	tr|F6UXH9|F6UXH9_CIOIN	54.28	829	354	9	126	2543	1	827	0	834
comp17238_c0_seq1	tr|F1R657|F1R657_DANRE	45.96	1732	788	25	102	4958	11	1707	0	1426
comp17241_c0_seq1	tr|H2Z3B1|H2Z3B1_CIOSA	65	1083	325	16	3580	392	3	1051	0	1270
comp17242_c0_seq1	tr|H2YAN5|H2YAN5_CIOSA	77.17	727	153	1	125	2305	2	715	0	1134
comp17245_c1_seq1	tr|F6YHS8|F6YHS8_CIOIN	74.73	455	115	0	2760	1396	2	456	0	686
comp17245_c1_seq6	tr|F6YHS8|F6YHS8_CIOIN	74.73	455	115	0	2984	1620	2	456	0	686
comp17245_c1_seq14	tr|F6YHS8|F6YHS8_CIOIN	74.73	455	115	0	2965	1601	2	456	0	686
comp17245_c1_seq20	tr|F6YHS8|F6YHS8_CIOIN	74.73	455	115	0	2961	1597	2	456	0	686
comp17245_c1_seq25	tr|F6YHS8|F6YHS8_CIOIN	74.73	455	115	0	2942	1578	2	456	0	686
comp17251_c0_seq1	tr|F6PPP8|F6PPP8_CIOIN	64.65	894	246	7	3343	776	10	871	0	1137
comp17251_c0_seq2	tr|F6Q9X1|F6Q9X1_CIOIN	76.74	533	117	1	2353	776	319	851	0	881
comp17258_c0_seq1	tr|L7M9E3|L7M9E3_9ACAR	72.09	946	251	6	55	2871	1	940	0	1289
comp17259_c0_seq2	tr|Q9GR84|Q9GR84_HALRO	60.61	561	197	8	51	1664	4	563	0	674
comp17263_c0_seq1	tr|Q5H874|Q5H874_CIOIN	41.1	961	496	29	474	3302	51	959	0	624
comp17269_c0_seq1	tr|H2YW11|H2YW11_CIOSA	76.41	1238	275	4	4060	350	2	1223	0	1837
comp17277_c0_seq1	tr|H2ZJ99|H2ZJ99_CIOSA	70.38	601	151	6	113	1843	1	598	0	831
comp17281_c0_seq1	tr|H2YGS5|H2YGS5_CIOSA	66.74	460	137	6	257	1594	1	458	0	578
comp17281_c0_seq2	tr|H2YGS5|H2YGS5_CIOSA	66.67	459	137	6	373	1707	2	458	0	574
comp17282_c0_seq1	tr|H2ZDH8|H2ZDH8_CIOSA	70.13	606	176	2	46	1863	1	601	0	854
comp17282_c0_seq2	tr|H2ZDH8|H2ZDH8_CIOSA	70.13	606	176	2	46	1863	1	601	0	854
comp17283_c0_seq1	tr|H2ZFS1|H2ZFS1_CIOSA	52.51	1036	437	15	4254	1192	1	996	0	1048
comp17283_c0_seq2	tr|H2ZFS1|H2ZFS1_CIOSA	53.5	1015	438	14	4191	1192	1	996	0	1059
comp17284_c0_seq1	tr|F6R901|F6R901_CIOIN	56.87	844	329	10	2629	131	13	832	0	961
comp17296_c0_seq1	tr|B5MGP6|B5MGP6_MOLTE	82.51	366	64	0	197	1294	41	406	0	621
comp17296_c0_seq2	tr|B5MGP6|B5MGP6_MOLTE	82.51	366	64	0	197	1294	41	406	0	621
comp17303_c0_seq1	tr|H2YSV8|H2YSV8_CIOSA	69.42	677	190	4	290	2311	36	698	0	856
comp17305_c0_seq1	tr|F6XQV0|F6XQV0_CIOIN	54.99	882	383	4	114	2747	25	896	0	957
comp17305_c0_seq2	tr|F6XQV0|F6XQV0_CIOIN	54.74	886	383	5	114	2759	25	896	0	951
comp17305_c0_seq3	tr|F6XQV0|F6XQV0_CIOIN	53.85	910	400	5	108	2825	3	896	0	958
comp17305_c0_seq4	tr|F6XQV0|F6XQV0_CIOIN	53.61	914	400	6	108	2837	3	896	0	952
comp17306_c0_seq1	tr|F6TML4|F6TML4_CIOIN	76.08	765	156	7	2321	84	38	794	0	1214
comp17307_c0_seq1	tr|F6VPD1|F6VPD1_CIOIN	60.54	1077	403	10	219	3389	28	1102	0	1291
comp17307_c0_seq3	tr|F6VPD1|F6VPD1_CIOIN	59.54	991	379	10	219	3131	28	1016	0	1154
comp17307_c0_seq5	tr|F6VPD1|F6VPD1_CIOIN	60.54	1077	403	10	219	3389	28	1102	0	1291
comp17308_c0_seq2	tr|C3Z941|C3Z941_BRAFL	69.3	671	203	2	82	2088	3	672	0	932
comp17310_c0_seq4	tr|H2YA00|H2YA00_CIOSA	42.25	890	428	17	107	2758	7	816	0	695
comp17315_c0_seq1	tr|F6YY38|F6YY38_CIOIN	38.82	1937	1082	37	5688	7	123	1999	0	1246
comp17319_c0_seq1	tr|F6U222|F6U222_CIOIN	55.06	632	273	6	119	2005	34	657	0	736
comp17322_c0_seq2	tr|H2ZH14|H2ZH14_CIOSA	71.34	642	183	1	2176	251	1	641	0	920
comp17325_c0_seq1	tr|H2Y572|H2Y572_CIOSA	51.63	707	289	10	2	2074	264	933	0	731
comp17327_c0_seq1	tr|F7ASN6|F7ASN6_CIOIN	78.48	316	68	0	1353	406	1	316	0	534
comp17328_c0_seq1	tr|H2Y6A6|H2Y6A6_CIOSA	70.75	636	176	3	89	1996	1	626	0	870
comp17329_c0_seq1	tr|Q1RLE7|Q1RLE7_CIOIN	48.64	1032	455	21	3850	902	24	1029	0	954
comp17331_c0_seq1	tr|I3KBL8|I3KBL8_ORENI	67.66	708	227	2	81	2201	34	740	0	1054
comp17333_c0_seq1	tr|F6PRC5|F6PRC5_CIOIN	31.21	2243	1346	64	3	6365	937	3104	0	909
comp17336_c0_seq1	tr|F6YRI1|F6YRI1_CIOIN	61.48	514	181	4	1526	3	4	506	0	635
comp17339_c0_seq1	tr|F6ZA03|F6ZA03_CIOIN	40.35	860	449	14	3891	1363	2	814	0	643
comp17341_c0_seq1	tr|F6SLC8|F6SLC8_CIOIN	77.81	383	81	2	1800	664	18	400	0	621
comp17342_c0_seq1	tr|F6VAS2|F6VAS2_CIOIN	91.77	316	24	1	58	1005	1	314	0	612
comp17342_c0_seq2	tr|F6VAS2|F6VAS2_CIOIN	91.77	316	24	1	58	1005	1	314	0	612
comp17343_c0_seq2	tr|H2Y8F1|H2Y8F1_CIOSA	79.45	326	65	1	2206	1229	209	532	0	576
comp17343_c0_seq4	tr|H2Y8F1|H2Y8F1_CIOSA	78.73	362	75	1	1732	647	209	568	0	634
comp17345_c0_seq4	tr|F6W1Y5|F6W1Y5_CIOIN	58.8	500	195	3	1	1500	232	720	0	627
comp17358_c0_seq2	tr|F6VM60|F6VM60_CIOIN	69.24	621	188	2	1349	3205	7	626	0	850
comp17363_c1_seq14	tr|H2ZAB6|H2ZAB6_CIOSA	53.7	987	400	11	3599	699	1	950	0	1054
comp17366_c0_seq1	tr|H2ZPT2|H2ZPT2_CIOSA	57.2	694	279	5	2	2041	315	1004	0	776
comp17366_c0_seq2	tr|F6S2T0|F6S2T0_CIOIN	57.98	952	384	4	2	2821	371	1318	0	1107
comp17366_c0_seq3	tr|F6S2J4|F6S2J4_CIOIN	56.39	681	283	5	38	2041	60	739	0	768
comp17366_c0_seq5	tr|H2ZPW3|H2ZPW3_CIOSA	57.84	797	322	4	8	2398	328	1110	0	918
comp17369_c0_seq1	tr|F6R356|F6R356_CIOIN	59.45	688	253	6	2901	889	1	679	0	830
comp17369_c0_seq2	tr|F6R356|F6R356_CIOIN	59.63	862	316	9	2648	120	1	849	0	1031
comp17373_c0_seq1	tr|S9XQI5|S9XQI5_9CETA	87.13	505	64	1	63	1574	390	894	0	941
comp17373_c0_seq2	tr|S9XQI5|S9XQI5_9CETA	87.13	505	64	1	63	1574	390	894	0	941
comp17373_c0_seq3	tr|S9XQI5|S9XQI5_9CETA	87.13	505	64	1	63	1574	390	894	0	941
comp17375_c0_seq1	tr|H2YHR2|H2YHR2_CIOSA	84.7	366	56	0	2094	997	11	376	0	652
comp17375_c0_seq2	tr|H2YHR2|H2YHR2_CIOSA	82.46	382	67	0	2038	893	11	392	0	659
comp17375_c0_seq3	tr|H2YHR2|H2YHR2_CIOSA	82.55	384	67	0	2044	893	9	392	0	665
comp17375_c0_seq4	tr|H2YHR2|H2YHR2_CIOSA	84.78	368	56	0	2100	997	9	376	0	658
comp17381_c0_seq1	tr|Q94581|Q94581_HALRO	60.22	553	216	3	24	1673	25	576	0	682
comp17381_c0_seq3	tr|Q94581|Q94581_HALRO	60.22	553	216	3	24	1673	25	576	0	682
comp17381_c0_seq4	tr|Q94581|Q94581_HALRO	60.22	553	216	3	24	1673	25	576	0	682
comp17381_c0_seq5	tr|B3KXF2|B3KXF2_HUMAN	45.36	809	414	11	2	2401	428	1217	0	683
comp17381_c0_seq7	tr|B3KXF2|B3KXF2_HUMAN	45.36	809	414	11	2	2401	428	1217	0	683
comp17381_c0_seq8	tr|B3KXF2|B3KXF2_HUMAN	45.36	809	414	11	2	2401	428	1217	0	683
comp17381_c0_seq9	tr|Q94581|Q94581_HALRO	60.22	553	216	3	24	1673	25	576	0	682
comp17381_c0_seq12	tr|B3KXF2|B3KXF2_HUMAN	45.36	809	414	11	2	2401	428	1217	0	683
comp17381_c0_seq13	tr|Q94581|Q94581_HALRO	60.22	553	216	3	24	1673	25	576	0	682
comp17381_c0_seq14	tr|B3KXF2|B3KXF2_HUMAN	45.36	809	414	11	2	2401	428	1217	0	683
comp17382_c0_seq1	tr|H2ZH18|H2ZH18_CIOSA	67.22	424	135	2	2674	1412	1	423	0	600
comp17383_c0_seq1	tr|H2Z342|H2Z342_CIOSA	72.01	493	123	8	280	1731	1	487	0	698
comp17383_c0_seq2	tr|H2Z342|H2Z342_CIOSA	72.01	493	123	8	221	1672	1	487	0	698
comp17383_c0_seq3	tr|H2Z342|H2Z342_CIOSA	72.01	493	123	8	221	1672	1	487	0	698
comp17383_c0_seq4	tr|H2Z342|H2Z342_CIOSA	72.01	493	123	8	280	1731	1	487	0	698
comp17383_c0_seq5	tr|H2Z342|H2Z342_CIOSA	72.01	493	123	8	280	1731	1	487	0	698
comp17383_c0_seq6	tr|H2Z342|H2Z342_CIOSA	72.01	493	123	8	221	1672	1	487	0	698
comp17383_c0_seq7	tr|H2Z342|H2Z342_CIOSA	72.01	493	123	8	221	1672	1	487	0	698
comp17383_c0_seq8	tr|H2Z342|H2Z342_CIOSA	72.01	493	123	8	280	1731	1	487	0	698
comp17387_c0_seq1	tr|F7ANS1|F7ANS1_CIOIN	59	500	187	4	2971	1523	8	506	0	620
comp17389_c0_seq1	tr|F6QNM6|F6QNM6_CIOIN	69.02	410	123	1	2267	1050	116	525	0	554
comp17389_c0_seq2	tr|F6QNM6|F6QNM6_CIOIN	58.82	544	188	6	2645	1050	6	525	0	581
comp17395_c0_seq1	tr|F6TV75|F6TV75_CIOIN	71.04	763	212	4	2785	521	1	762	0	1065
comp17397_c0_seq1	tr|H2Z9A8|H2Z9A8_CIOSA	67.92	530	166	3	2881	1298	2	529	0	613
comp17397_c0_seq2	tr|H2Z9A8|H2Z9A8_CIOSA	65.69	548	166	4	2935	1298	2	529	0	602
comp17398_c0_seq1	tr|O97044|O97044_HALRO	85.77	478	61	4	102	1520	1	476	0	764
comp17402_c0_seq1	tr|F6VQX3|F6VQX3_CIOIN	62.68	710	260	2	3579	1459	5	712	0	911
comp17402_c0_seq2	tr|F6VQX3|F6VQX3_CIOIN	62.68	710	260	2	3686	1566	5	712	0	911
comp17404_c0_seq2	tr|H2Z8Q8|H2Z8Q8_CIOSA	55.6	554	229	6	421	2079	2	539	0	615
comp17404_c0_seq3	tr|H2Z8Q8|H2Z8Q8_CIOSA	55.6	554	229	6	421	2079	2	539	0	615
comp17409_c0_seq1	tr|H2ZMV2|H2ZMV2_CIOSA	74.32	814	187	13	163	2574	1	802	0	1149
comp17409_c0_seq2	tr|H2ZMV2|H2ZMV2_CIOSA	73.54	703	165	12	146	2227	112	802	0	954
comp17409_c0_seq3	tr|H2ZMV2|H2ZMV2_CIOSA	73.54	703	165	12	146	2227	112	802	0	954
comp17409_c0_seq4	tr|H2ZMV2|H2ZMV2_CIOSA	75.81	773	169	9	265	2559	1	763	0	1127
comp17409_c0_seq6	tr|H2ZMV2|H2ZMV2_CIOSA	73.33	825	187	13	265	2709	1	802	0	1144
comp17409_c0_seq7	tr|H2ZMV2|H2ZMV2_CIOSA	72.41	714	165	12	146	2260	112	802	0	949
comp17409_c0_seq9	tr|H2ZMV2|H2ZMV2_CIOSA	75.81	773	169	9	265	2559	1	763	0	1127
comp17409_c0_seq11	tr|H2ZMV2|H2ZMV2_CIOSA	75.81	773	169	9	163	2457	1	763	0	1128
comp17409_c0_seq12	tr|H2ZMV2|H2ZMV2_CIOSA	74.32	814	187	13	163	2574	1	802	0	1149
comp17409_c0_seq13	tr|H2ZMV2|H2ZMV2_CIOSA	74.32	814	187	13	265	2676	1	802	0	1149
comp17409_c0_seq14	tr|H2ZMV2|H2ZMV2_CIOSA	73.33	825	187	13	163	2607	1	802	0	1144
comp17409_c0_seq15	tr|H2ZMV2|H2ZMV2_CIOSA	75.23	662	147	8	146	2110	112	763	0	933
comp17409_c0_seq16	tr|H2ZMV2|H2ZMV2_CIOSA	73.33	825	187	13	265	2709	1	802	0	1144
comp17409_c0_seq17	tr|H2ZMV2|H2ZMV2_CIOSA	75.81	773	169	9	163	2457	1	763	0	1128
comp17409_c0_seq18	tr|H2ZMV2|H2ZMV2_CIOSA	74.32	814	187	13	265	2676	1	802	0	1149
comp17409_c0_seq21	tr|H2ZMV2|H2ZMV2_CIOSA	72.41	714	165	12	146	2260	112	802	0	949
comp17409_c0_seq22	tr|H2ZMV2|H2ZMV2_CIOSA	75.23	662	147	8	146	2110	112	763	0	933
comp17409_c0_seq23	tr|H2ZMV2|H2ZMV2_CIOSA	73.33	825	187	13	163	2607	1	802	0	1144
comp17411_c0_seq1	tr|H2Z7V6|H2Z7V6_CIOSA	61.35	414	152	4	135	1355	11	423	0	548
comp17411_c0_seq2	tr|H2Z7V6|H2Z7V6_CIOSA	61.35	414	152	4	135	1355	11	423	0	548
comp17411_c0_seq3	tr|H2Z7V6|H2Z7V6_CIOSA	61.35	414	152	4	135	1355	11	423	0	548
comp17411_c0_seq4	tr|H2Z7V6|H2Z7V6_CIOSA	61.35	414	152	4	135	1355	11	423	0	548
comp17414_c0_seq1	tr|H2ZR04|H2ZR04_CIOSA	59.19	1056	411	8	52	3180	1	1049	0	1219
comp17416_c0_seq1	tr|W4ZHK3|W4ZHK3_STRPU	37.13	956	533	19	123	2933	8	914	0	603
comp17418_c0_seq1	tr|F6WXF1|F6WXF1_CIOIN	68.61	411	129	0	137	1369	18	428	0	557
comp17424_c0_seq1	tr|F7BPQ7|F7BPQ7_CIOIN	82.11	710	121	2	131	2242	1	710	0	1135
comp17426_c0_seq1	tr|H2ZCV9|H2ZCV9_CIOSA	53.65	602	253	9	216	1991	1	586	0	637
comp17428_c0_seq1	tr|F6Y4K6|F6Y4K6_CIOIN	59.75	1200	418	11	86	3622	13	1168	0	1349
comp17430_c0_seq1	tr|H2Y983|H2Y983_CIOSA	61.55	1641	595	13	121	4986	5	1628	0	2043
comp17430_c0_seq2	tr|H2Y983|H2Y983_CIOSA	64.19	807	280	3	241	2637	823	1628	0	1070
comp17431_c0_seq1	tr|H2YFQ5|H2YFQ5_CIOSA	63.12	911	299	11	365	3037	4	897	0	1133
comp17431_c0_seq2	tr|H2YFQ5|H2YFQ5_CIOSA	63.39	762	244	7	365	2563	4	759	0	956
comp17431_c0_seq3	tr|H2YFQ5|H2YFQ5_CIOSA	63.66	765	251	8	365	2605	4	759	0	959
comp17431_c0_seq5	tr|H2YFQ5|H2YFQ5_CIOSA	62.89	908	292	10	365	2995	4	897	0	1128
comp17432_c0_seq1	tr|Q8T8C7|Q8T8C7_HALRO	86.56	506	63	4	239	1741	9	514	0	798
comp17432_c0_seq2	tr|Q8T8C7|Q8T8C7_HALRO	86.56	506	63	4	266	1768	9	514	0	797
comp17436_c0_seq1	tr|F6PRC5|F6PRC5_CIOIN	32.6	2273	1407	51	3	6563	872	3105	0	1120
comp17436_c0_seq2	tr|F6PRC5|F6PRC5_CIOIN	32.6	2273	1407	51	3	6563	872	3105	0	1120
comp17439_c0_seq1	tr|F7AXK5|F7AXK5_CIOIN	72.61	398	109	0	2099	906	189	586	0	629
comp17444_c0_seq2	tr|H2ZLM3|H2ZLM3_CIOSA	57.34	668	259	10	150	2126	1	651	0	736
comp17449_c0_seq1	tr|Q8MXZ5|Q8MXZ5_HALRO	83.1	361	61	0	66	1148	2	362	0	608
comp17450_c0_seq2	tr|H2YAP4|H2YAP4_CIOSA	44.11	1281	664	10	327	4094	44	1297	0	988
comp17452_c0_seq1	tr|F6VJT7|F6VJT7_CIOIN	56.83	688	254	10	2436	436	1	666	0	706
comp17454_c0_seq1	tr|H2Z7A2|H2Z7A2_CIOSA	62.8	758	235	6	99	2267	4	749	0	974
comp17460_c0_seq1	tr|H2Y6D1|H2Y6D1_CIOSA	52.08	1565	643	23	78	4664	1	1494	0	1554
comp17461_c0_seq1	tr|H2YVE3|H2YVE3_CIOSA	67.84	653	192	5	189	2129	4	644	0	904
comp17461_c0_seq3	tr|H2YVE3|H2YVE3_CIOSA	67.58	654	197	5	189	2144	4	644	0	898
comp17463_c0_seq1	tr|F6QX34|F6QX34_CIOIN	85.05	535	80	0	1974	370	4	538	0	889
comp17463_c0_seq2	tr|F6QX34|F6QX34_CIOIN	85.05	535	80	0	1897	293	4	538	0	889
comp17466_c0_seq1	tr|F6TM19|F6TM19_CIOIN	45.7	908	387	18	198	2804	29	869	0	696
comp17466_c0_seq2	tr|F6TM19|F6TM19_CIOIN	47.54	793	360	14	246	2507	94	869	0	662
comp17467_c0_seq2	tr|H2ZNK7|H2ZNK7_CIOSA	74.97	943	225	4	2975	168	8	946	0	1496
comp17467_c0_seq3	tr|H2ZNK7|H2ZNK7_CIOSA	72.33	636	165	4	2214	328	8	639	0	968
comp17467_c0_seq4	tr|H2ZNK7|H2ZNK7_CIOSA	75.13	969	230	4	3836	951	8	972	0	1546
comp17467_c0_seq5	tr|H2ZNK5|H2ZNK5_CIOSA	80.54	334	65	0	1949	948	631	964	0	582
comp17470_c0_seq1	tr|H2ZDE2|H2ZDE2_CIOSA	62.37	481	181	0	1843	401	1	481	0	675
comp17470_c0_seq2	tr|H2ZDE2|H2ZDE2_CIOSA	62.37	481	181	0	3038	1596	1	481	0	675
comp17470_c0_seq3	tr|H2ZDE2|H2ZDE2_CIOSA	62.37	481	181	0	2627	1185	1	481	0	675
comp17471_c0_seq1	tr|H2YCX8|H2YCX8_CIOSA	67.11	596	188	5	156	1919	1	596	0	821
comp17471_c0_seq2	tr|H2YCX8|H2YCX8_CIOSA	64.11	677	225	7	156	2159	1	668	0	885
comp17473_c0_seq1	tr|F6TZG1|F6TZG1_CIOIN	53.92	510	206	6	105	1601	1	492	0	545
comp17474_c0_seq1	tr|F6XNT2|F6XNT2_CIOIN	63.78	519	185	3	39	1592	11	527	0	661
comp17487_c0_seq1	tr|F7FKB7|F7FKB7_MONDO	44.12	1598	735	23	1413	6191	1292	2736	0	1234
comp17490_c0_seq1	tr|H2Z6Q4|H2Z6Q4_CIOSA	69.21	484	144	3	1720	272	8	487	0	717
comp17493_c0_seq1	tr|C3Y5C1|C3Y5C1_BRAFL	81.38	376	70	0	83	1210	1	376	0	668
comp17502_c0_seq1	tr|C3Z8L4|C3Z8L4_BRAFL	58.81	539	222	0	2322	706	1	539	0	622
comp17503_c0_seq1	tr|H2YF15|H2YF15_CIOSA	57.48	1089	380	8	3210	1	151	1175	0	1162
comp17503_c0_seq2	tr|H2YF15|H2YF15_CIOSA	59.32	1057	379	7	3114	1	151	1175	0	1179
comp17509_c0_seq1	tr|H2Y502|H2Y502_CIOSA	81.42	366	67	1	116	1213	2	366	0	637
comp17518_c0_seq1	tr|E7EY58|E7EY58_DANRE	36.91	1127	539	29	132	3221	3	1054	0	657
comp17519_c0_seq1	tr|F6TXB9|F6TXB9_CIOIN	79.96	459	84	2	340	1692	11	469	0	776
comp17519_c0_seq2	tr|F6TXB9|F6TXB9_CIOIN	78.68	469	92	2	421	1803	1	469	0	778
comp17519_c0_seq3	tr|F6TXB9|F6TXB9_CIOIN	79.96	459	84	2	340	1692	11	469	0	776
comp17519_c0_seq4	tr|F6TXB9|F6TXB9_CIOIN	78.68	469	92	2	421	1803	1	469	0	778
[truncated: 23,646 more rows]
