# Supplementary material for: Uncovering the pathways underlying whole body regeneration in a chordate model, Botrylloides leachi using de novo transcriptome analysis
Source: BMC Genomics. 2016 Feb 16;17:114. doi: 10.1186/s12864-016-2435-6 (PMC4755014; doi:10.1186/s12864-016-2435-6)
Supplement: Additional file 6: — PANTHER overrepresentation test showing the GO-Slim Biological Process that were overrepresented among the DE contigs in both early and later stages of WBR. (XLSX 48 kb) [file 12864_2016_2435_MOESM6_ESM.xlsx]

## Sheet: Sheet1
	Analysis Type:	PANTHER Overrepresentation Test (release 20150430)
	Annotation Version and Release Date:	PANTHER version 10.0 Released 2015-05-15
	Analyzed List:	Client Text Box Input (Ciona intestinalis)
	Reference List:	Ciona intestinalis (all genes in database)
	Bonferroni correction:	TRUE
	PANTHER GO-Slim Biological Process	Ciona intestinalis - REFLIST (16656)	Client Text Box Input (192)	Client Text Box Input (expected)	Client Text Box Input (over/under)	Client Text Box Input (fold Enrichment)	Client Text Box Input (P-value)
	Early Stage Upregulation Ensmbl Hits (padj0.05)
	cell-matrix adhesion	36	5	0.41	+	12.1951	0.0133
	apoptotic process	96	9	1.11	+	8.10811	0.00042
	cell death	101	9	1.16	+	7.75862	0.000632
	death	103	9	1.19	+	7.56303	0.000739
	cell-cell adhesion	144	10	1.66	+	6.0241	0.00158
	cell adhesion	175	12	2.02	+	5.94059	0.000223
	biological adhesion	180	12	2.07	+	5.7971	0.000297
	response to external stimulus	198	11	2.28	+	4.82	0.00437
	endocytosis	196	10	2.26	+	4.43	0.0207
	regulation of catalytic activity	463	20	5.34	+	3.75	0.000101
	regulation of molecular function	467	20	5.38	+	3.72	0.000115
	response to stimulus	753	29	8.68	+	3.34	2.73e-06
	translation	342	13	3.94	+	3.3	0.0372
	developmental process	485	18	5.59	+	3.22	0.00299
	proteolysis	408	15	4.7	+	3.19	0.0173
	vesicle-mediated transport	443	15	5.11	+	2.94	0.0419
	intracellular protein transport	537	18	6.19	+	2.91	0.0111
	protein transport	551	18	6.35	+	2.83	0.0153
	regulation of biological process	898	27	10.35	+	2.61	0.00104
	cell communication	945	28	10.89	+	2.57	0.000901
	transport	1366	40	15.75	+	2.54	7.59e-06
	protein metabolic process	1552	45	17.89	+	2.52	1.15e-06
	localization	1418	41	16.35	+	2.51	6.98e-06
	biological regulation	1321	38	15.23	+	2.5	2.81e-05
	primary metabolic process	3627	83	41.81	+	1.99	4.94e-09
	cellular process	2752	62	31.72	+	1.95	1.18e-05
	metabolic process	4483	97	51.68	+	1.88	6.26e-10
	Unclassified	10909	63	125.75	-	0.5	0
	Late Stage Upregulation Ensembl Hits (padj0.05)
	translation	342	49	2.14	+	22.9	1.7e-51
	rRNA metabolic process	80	7	0.5	+	14	0.000159
	cellular component biogenesis	177	12	1.11	+	10.81	2.77e-07
	regulation of translation	116	7	0.72	+	9.72	0.00179
	protein metabolic process	1552	66	9.69	+	6.81	1.68e-39
	biosynthetic process	318	11	1.99	+	5.53	0.00102
	cellular component organization or biogenesis	571	14	3.57	+	3.93	0.00258
	primary metabolic process	3627	72	22.65	+	3.18	1.16e-22
	metabolic process	4483	72	27.99	+	2.57	5.82e-17
	Unclassified	10909	20	68.12	-	0.29	0
