# Supplementary material for: Uncovering the pathways underlying whole body regeneration in a chordate model, Botrylloides leachi using de novo transcriptome analysis
Source: BMC Genomics. 2016 Feb 16;17:114. doi: 10.1186/s12864-016-2435-6 (PMC4755014; doi:10.1186/s12864-016-2435-6)
Supplement: Additional file 7: — KEGG Pathway analysis with DEG during early and late WBR, in comparison to Stage 0. (XLSX 13 kb) [file 12864_2016_2435_MOESM7_ESM.xlsx]

## Sheet: Sheet1
Number of genes found in each of the KEGG pathways. (DE contigs had a less stringent P-value of 0.05)
Column1	Up Early	Down Early	Up Late	Down Late
cin00010 Glycolysis / Gluconeogenesis - Ciona intestinalis	0	12	1	9
cin00020 Citrate cycle	0	8	1	7
cin00030 Pentose phosphate pathway - Ciona intestinalis	0	8	0	2
cin00040 Pentose and glucuronate interconversions - Ciona intestinalis	0	3	1	1
cin00051 Fructose and mannose metabolism - Ciona intestinalis	1	6	0	5
cin00052 Galactose metabolism - Ciona intestinalis	0	5	0	3
cin00053 Ascorbate and aldarate metabolism - Ciona intestinalis	0	3	0	2
cin00062 Fatty acid elongation - Ciona intestinalis	2	4	0	2
cin00071 Fatty acid degradation - Ciona intestinalis	0	5	0	4
cin00100 Steroid biosynthesis - Ciona intestinalis	1	1	1	1
cin00190 Oxidative phosphorylation - Ciona intestinalis	6	12	12	7
cin00220 Arginine biosynthesis - Ciona intestinalis	0	1	0	0
cin00230 Purine metabolism - Ciona intestinalis	2	22	3	7
cin00240 Pyrimidine metabolism - Ciona intestinalis	2	12	1	2
cin00250 Alanine, aspartate and glutamate metabolism - Ciona intestinalis	0	3	0	0
cin00260 Glycine, serine and threonine metabolism - Ciona intestinalis	0	5	2	5
cin00270 Cysteine and methionine metabolism - Ciona intestinalis	2	4	3	1
cin00280 Valine, leucine and isoleucine degradation - Ciona intestinalis	0	12	0	9
cin00290 Valine, leucine and isoleucine biosynthesis - Ciona intestinalis	0	1	1	0
cin00300 Lysine biosynthesis - Ciona intestinalis	0	1	0	1
cin00310 Lysine degradation - Ciona intestinalis	0	4	0	5
cin00330 Arginine and proline metabolism - Ciona intestinalis	1	7	2	5
cin00340 Histidine metabolism - Ciona intestinalis	0	2	0	2
cin00350 Tyrosine metabolism - Ciona intestinalis	0	2	0	0
cin00380 Tryptophan metabolism - Ciona intestinalis	0	4	0	4
cin00410 beta-Alanine metabolism - Ciona intestinalis	0	4	0	4
cin00430 Taurine and hypotaurine metabolism - Ciona intestinalis	0	1	0	0
cin00450 Selenocompound metabolism - Ciona intestinalis	0	2	0	1
cin00460 Cyanoamino acid metabolism - Ciona intestinalis	0	2	0	0
cin00471 D-Glutamine and D-glutamate metabolism - Ciona intestinalis	0	1	0	0
cin00480 Glutathione metabolism - Ciona intestinalis	1	9	1	4
cin00500 Starch and sucrose metabolism - Ciona intestinalis	0	4	0	2
cin00510 N-Glycan biosynthesis - Ciona intestinalis	0	8	0	8
cin00512 Mucin type O-Glycan biosynthesis - Ciona intestinalis	0	1	0	0
cin00514 Other types of O-glycan biosynthesis - Ciona intestinalis	0	1	0	2
cin00520 Amino sugar and nucleotide sugar metabolism - Ciona intestinalis	0	10	0	8
cin00532 Glycosaminoglycan biosynthesis - chondroitin sulfate / dermatan sulfate - Ciona intestinalis	0	1	0	0
cin00534 Glycosaminoglycan biosynthesis - heparan sulfate / heparin - Ciona intestinalis	0	1	0	0
cin00561 Glycerolipid metabolism - Ciona intestinalis	1	4	0	2
cin00562 Inositol phosphate metabolism - Ciona intestinalis	1	3	0	1
cin00564 Glycerophospholipid metabolism - Ciona intestinalis	2	2	0	1
cin00565 Ether lipid metabolism - Ciona intestinalis	0	2	0	1
cin00590 Arachidonic acid metabolism - Ciona intestinalis	4	4	1	1
cin00600 Sphingolipid metabolism - Ciona intestinalis	0	2	0	1
cin00603 Glycosphingolipid biosynthesis - globo series - Ciona intestinalis	0	1	0	1
cin00620 Pyruvate metabolism - Ciona intestinalis	0	9	1	5
cin00630 Glyoxylate and dicarboxylate metabolism - Ciona intestinalis	0	5	1	2
cin00640 Propanoate metabolism - Ciona intestinalis	0	5	0	4
cin00650 Butanoate metabolism - Ciona intestinalis	0	2	0	2
cin00670 One carbon pool by folate - Ciona intestinalis	0	6	0	1
cin00740 Riboflavin metabolism - Ciona intestinalis	0	1	0	0
cin00750 Vitamin B6 metabolism - Ciona intestinalis	0	2	0	0
cin00760 Nicotinate and nicotinamide metabolism - Ciona intestinalis	1	3	0	1
cin00770 Pantothenate and CoA biosynthesis - Ciona intestinalis	0	1	0	0
cin00790 Folate biosynthesis - Ciona intestinalis	0	1	0	3
cin00830 Retinol metabolism - Ciona intestinalis	0	3	0	0
cin00860 Porphyrin and chlorophyll metabolism - Ciona intestinalis	1	1	0	0
cin00910 Nitrogen metabolism - Ciona intestinalis	0	2	0	1
cin00920 Sulfur metabolism - Ciona intestinalis	0	3	0	2
cin00970 Aminoacyl-tRNA biosynthesis - Ciona intestinalis	0	9	0	7
cin00980 Metabolism of xenobiotics by cytochrome P450 - Ciona intestinalis	1	6	1	2
cin00982 Drug metabolism - cytochrome P450 - Ciona intestinalis	1	3	1	1
cin00983 Drug metabolism - other enzymes - Ciona intestinalis	1	3	1	1
cin01040 Biosynthesis of unsaturated fatty acids - Ciona intestinalis	0	1	0	1
cin01100 Metabolic pathways - Ciona intestinalis	21	120	25	60
cin01130 Biosynthesis of antibiotics - Ciona intestinalis	2	47	6	24
cin01200 Carbon metabolism - Ciona intestinalis	0	26	3	13
cin01210 2-Oxocarboxylic acid metabolism - Ciona intestinalis	0	3	0	2
cin01212 Fatty acid metabolism - Ciona intestinalis	2	2	0	2
cin01220 Degradation of aromatic compounds - Ciona intestinalis	0	2	0	0
cin01230 Biosynthesis of amino acids - Ciona intestinalis	0	16	2	7
cin03008 Ribosome biogenesis in eukaryotes - Ciona intestinalis	1	15	1	0
cin03010 Ribosome - Ciona intestinalis	40	6	58	1
cin03013 RNA transport - Ciona intestinalis	4	17	2	6
cin03015 mRNA surveillance pathway - Ciona intestinalis	2	7	0	2
cin03018 RNA degradation - Ciona intestinalis	0	12	0	1
cin03020 RNA polymerase - Ciona intestinalis	0	2	0	0
cin03030 DNA replication - Ciona intestinalis	0	7	0	4
cin03040 Spliceosome - Ciona intestinalis	1	24	1	3
cin03050 Proteasome - Ciona intestinalis	0	12	0	6
cin03060 Protein export - Ciona intestinalis	0	6	2	5
cin03410 Base excision repair - Ciona intestinalis	1	5	0	1
cin03420 Nucleotide excision repair - Ciona intestinalis	0	4	0	1
cin03430 Mismatch repair - Ciona intestinalis	0	4	0	2
cin03440 Homologous recombination - Ciona intestinalis	0	1	0	0
cin03450 Non-homologous end-joining - Ciona intestinalis	0	1	0	0
cin04068 FoxO signaling pathway - Ciona intestinalis	4	4	0	4
cin04070 Phosphatidylinositol signaling system - Ciona intestinalis	1	2	1	2
cin04080 Neuroactive ligand-receptor interaction - Ciona intestinalis	1	4	1	5
cin04120 Ubiquitin mediated proteolysis - Ciona intestinalis	6	3	2	3
cin04141 Protein processing in endoplasmic reticulum - Ciona intestinalis	2	32	3	24
cin04142 Lysosome - Ciona intestinalis	8	6	5	3
cin04144 Endocytosis - Ciona intestinalis	4	5	1	6
cin04145 Phagosome - Ciona intestinalis	11	12	12	10
cin04146 Peroxisome - Ciona intestinalis	2	6	2	3
cin04150 mTOR signaling pathway - Ciona intestinalis	2	2	1	0
cin04310 Wnt signaling pathway - Ciona intestinalis	5	4	0	4
cin04320 Dorso-ventral axis formation - Ciona intestinalis	0	1	0	1
cin04330 Notch signaling pathway - Ciona intestinalis	0	2	0	2
cin04340 Hedgehog signaling pathway - Ciona intestinalis	3	1	0	1
cin04512 ECM-receptor interaction - Ciona intestinalis	4	1	0	1
cin04630 Jak-STAT signaling pathway - Ciona intestinalis	0	1	0	1
cin04931 Insulin resistance - Ciona intestinalis	4	4	0	3
cin00130 Ubiquinone and other terpenoid-quinone biosynthesis - Ciona intestinalis	0	0	0	1
cin04350 TGF-beta signaling pathway - Ciona intestinalis	2	0	0	2
cin00232 Caffeine metabolism - Ciona intestinalis	0	0	1	0
cin04140 Regulation of autophagy - Ciona intestinalis	2	0	1	0
cin00511 Other glycan degradation - Ciona intestinalis	1	0	0	0
